# Supplementary material for: Inter-alpha-trypsin inhibitor heavy chain H3 is a potential biomarker for disease activity in myasthenia gravis
Source: Acta Neuropathol. 2024 Jun 18;147(1):102. doi: 10.1007/s00401-024-02754-6 (PMC11195637; doi:10.1007/s00401-024-02754-6)
Supplement: Supplementary file 2 — Supplementary file2 (XLSX 105 KB) [file 401_2024_2754_MOESM2_ESM.xlsx]

## Sheet: Proteins
Protein FDR Confidence: Combined	Accession	Description	Coverage [%]	# PSMs	# Unique Peptides	MW [kDa]	Abundances (Normalized): Nerve 1_1	Abundances (Normalized): Nerve 1_2	Abundances (Normalized): Nerve 1_3	Abundances (Normalized): Nerve 2_1	Abundances (Normalized): Nerve 2_2	Abundances (Normalized): Nerve 2_3	Abundances (Normalized): Muscle 1_1	Abundances (Normalized): Muscle 1_2	Abundances (Normalized): Muscle 1_3	Abundances (Normalized): Muscle 2_1	Abundances (Normalized): Muscle 2_2	Abundances (Normalized): Muscle 2_3	Abundances (Normalized): Muscle 3_1	Abundances (Normalized): Muscle 3_2	Abundances (Normalized): Muscle 3_3	# Protein Groups
High	P12883	Myosin-7 OS=Homo sapiens OX=9606 GN=MYH7 PE=1 SV=5	45	15610	37	223	9.34522e+06	8.64576e+06	9.8641e+06	1.25734e+07	1.26e+07	1.1088e+07	1.38202e+08	1.30955e+08	1.37209e+08	4.27243e+08	4.01505e+08	5.00193e+08	1.72278e+08	1.61323e+08	1.63497e+08	1
High	Q9UKX2	Myosin-2 OS=Homo sapiens OX=9606 GN=MYH2 PE=1 SV=1	44	11001	27	222.9	8.30979e+06	8.27876e+06	8.40913e+06	5.76821e+07	6.0712e+07	5.77185e+07	7.53904e+07	7.80724e+07	7.87057e+07	1.28494e+07	1.18419e+07	1.31188e+07	2.89137e+07	2.76408e+07	2.73713e+07	1
High	P12882	Myosin-1 OS=Homo sapiens OX=9606 GN=MYH1 PE=1 SV=3	41	11012	17	223	673003	1.16411e+06	1.08061e+06	1.05638e+06	1.25402e+06	1.42867e+06	3.36237e+07	3.55175e+07	3.21019e+07	5.76581e+07	7.13928e+07	6.69575e+07	3.27676e+07	2.10867e+07	2.74585e+07	1
High	Q9Y623	Myosin-4 OS=Homo sapiens OX=9606 GN=MYH4 PE=2 SV=2	25	6240	2	222.9							6827.97		10478.3			176991			32869.3	1
High	Q8WZ42	Titin OS=Homo sapiens OX=9606 GN=TTN PE=1 SV=4	6	1256	115	3813.7	1.07651e+06	977711	1.05868e+06	3.28356e+06	3.52885e+06	3.72146e+06	2.75113e+07	2.42539e+07	2.39087e+07	1.72584e+07	1.87167e+07	1.88109e+07	2.32561e+07	2.28691e+07	2.31449e+07	1
High	P07951	Tropomyosin beta chain OS=Homo sapiens OX=9606 GN=TPM2 PE=1 SV=1	91	16085	30	32.8	776534	685910	774700	1.56696e+06	2.0581e+06	4.90289e+06	5.85666e+08	6.27016e+08	6.29647e+08	1.69837e+08	2.0432e+08	1.65783e+08	6.0262e+08	6.05089e+08	5.72024e+08	1
High	P06753	Tropomyosin alpha-3 chain OS=Homo sapiens OX=9606 GN=TPM3 PE=1 SV=2	93	15835	27	32.9	2.42274e+08	2.22268e+08	2.10072e+08	4.26707e+06	3.80817e+06	3.68037e+06	4.21422e+08	3.88963e+08	3.75018e+08	2.62595e+08	2.38783e+08	2.21968e+08	4.26016e+08	4.01786e+08	4.31917e+08	1
High	P09493	Tropomyosin alpha-1 chain OS=Homo sapiens OX=9606 GN=TPM1 PE=1 SV=2	93	14477	26	32.7	1.51746e+06	696782	1.06721e+06	1.70845e+06	1.45138e+06	1.80752e+06	6.83187e+08	6.60391e+08	6.26556e+08	1.15478e+08	1.24582e+08	9.80835e+07	4.88483e+08	4.85382e+08	5.14218e+08	1
High	P05976	Myosin light chain 1/3, skeletal muscle isoform OS=Homo sapiens OX=9606 GN=MYL1 PE=1 SV=3	95	17385	33	21.1	4.70875e+06	4.38661e+06	5.89675e+06	9.3311e+06	8.23879e+06	9.11148e+06	1.41941e+09	1.60251e+09	1.53929e+09	5.50864e+08	5.51269e+08	5.15075e+08	1.37345e+09	1.4041e+09	1.39568e+09	1
High	P68133	Actin, alpha skeletal muscle OS=Homo sapiens OX=9606 GN=ACTA1 PE=1 SV=1	77	16734	3	42	3.90725e+06	3.78696e+06	4.11634e+06	5.94223e+06	3.38462e+06	3.04377e+06	1.74412e+08	1.78989e+08	2.08551e+08	5.43896e+07	6.13849e+07	5.59101e+07	1.6008e+08	1.87395e+08	1.68814e+08	1
High	P20929	Nebulin OS=Homo sapiens OX=9606 GN=NEB PE=1 SV=5	22	1648	99	772.4	1.18813e+07	1.0711e+07	1.02805e+07	5.08294e+06	2.90605e+06	2.62496e+06	1.02528e+08	1.09249e+08	1.04389e+08	5.64898e+07	5.87595e+07	4.81189e+07	1.00078e+08	9.04711e+07	7.24468e+07	1
High	P02768	Serum albumin OS=Homo sapiens OX=9606 GN=ALB PE=1 SV=2	69	5935	43	69.3	1.66713e+09	1.56813e+09	1.79585e+09	6.639e+08	6.28111e+08	6.12005e+08	5.48956e+07	4.93918e+07	4.47996e+07	2.11701e+08	2.27414e+08	2.43183e+08	5.95091e+07	6.12251e+07	5.96049e+07	1
High	P12111	Collagen alpha-3(VI) chain OS=Homo sapiens OX=9606 GN=COL6A3 PE=1 SV=5	28	962	60	343.5	3.76569e+06	3.74268e+06	2.5722e+06	2.30499e+08	2.26364e+08	1.95954e+08	4.59425e+06	4.41017e+06	4.63449e+06	5.69167e+06	5.4034e+06	4.74827e+06	2.77676e+06	2.31285e+06	2.07963e+06	1
High	P68032	Actin, alpha cardiac muscle 1 OS=Homo sapiens OX=9606 GN=ACTC1 PE=1 SV=1	77	12172	2	42	755935	575536	633100	274696	439019	317146	354390	399911	427989	611844	468614	598738	2.96864e+06	3.08835e+06	2.54909e+06	1
High	P54296	Myomesin-2 OS=Homo sapiens OX=9606 GN=MYOM2 PE=1 SV=2	65	1181	63	164.8	1.80398e+06	2.39375e+06	2.5096e+06	2.50457e+06	3.07227e+06	3.01552e+06	4.26248e+07	4.02228e+07	4.20393e+07	827590	1.07299e+06	1.55922e+06	1.88657e+07	1.70225e+07	1.47055e+07	1
High	P35527	Keratin, type I cytoskeletal 9 OS=Homo sapiens OX=9606 GN=KRT9 PE=1 SV=3	79	1759	31	62	1.22161e+08	1.26078e+08	1.31499e+08	6.66441e+07	6.03467e+07	5.75835e+07	6.21677e+06	5.80885e+06	6.22305e+06	1.23587e+07	1.33122e+07	1.23556e+07	3.7642e+07	3.64226e+07	2.5677e+07	1
High	P08590	Myosin light chain 3 OS=Homo sapiens OX=9606 GN=MYL3 PE=1 SV=3	82	11720	20	21.9	9.15435e+06	9.79298e+06	9.865e+06	1.05973e+09	1.29977e+09	1.2803e+09	5.32365e+08	5.59542e+08	5.83141e+08	1.0046e+09	8.5287e+08	8.86684e+08	6.82887e+08	7.10008e+08	7.06935e+08	1
High	P17661	Desmin OS=Homo sapiens OX=9606 GN=DES PE=1 SV=3	60	2741	26	53.5	1.54678e+07	1.40344e+07	1.46149e+07	8.63893e+06	8.99315e+06	9.4122e+06	8.68304e+07	8.07438e+07	8.14824e+07	1.2049e+08	1.11218e+08	1.17095e+08	1.80951e+08	1.7276e+08	1.82084e+08	1
High	P45378	Troponin T, fast skeletal muscle OS=Homo sapiens OX=9606 GN=TNNT3 PE=1 SV=3	46	5622	19	31.8	3.99977e+06	1.52852e+06	1.39393e+06	4.2582e+06	3.35645e+06	2.99321e+06	3.22621e+08	3.13e+08	2.88259e+08	9.47247e+07	9.32054e+07	1.25751e+08	2.42432e+08	2.45252e+08	2.77481e+08	1
High	Q00872	Myosin-binding protein C, slow-type OS=Homo sapiens OX=9606 GN=MYBPC1 PE=1 SV=2	49	905	40	128.2	5.25736e+06	4.68511e+06	4.54072e+06	1.3152e+06	1.22341e+06	7.41282e+06	3.59911e+07	3.54629e+07	3.55149e+07	679326	807463	694311	1.94988e+07	1.96037e+07	1.65996e+07	1
High	P06732	Creatine kinase M-type OS=Homo sapiens OX=9606 GN=CKM PE=1 SV=2	71	2494	27	43.1	569753	488033	903646	1.79868e+06	2.38275e+06	1.96633e+06	1.27666e+08	1.14594e+08	1.31226e+08	1.78456e+08	1.87372e+08	1.74104e+08	8.66465e+07	9.14099e+07	8.26683e+07	1
High	P08670	Vimentin OS=Homo sapiens OX=9606 GN=VIM PE=1 SV=4	67	1652	25	53.6	5.30303e+06	3.76739e+06	4.50071e+06	5.60209e+07	5.39708e+07	5.60399e+07	1.38874e+07	1.30709e+07	1.19178e+07	1.50314e+08	1.588e+08	1.51234e+08	1.94851e+07	1.67859e+07	1.92825e+07	1
High	P35609	Alpha-actinin-2 OS=Homo sapiens OX=9606 GN=ACTN2 PE=1 SV=1	50	694	29	103.8	2.05125e+06	2.25084e+06	2.29703e+06	2.8138e+06	2.3094e+06	2.57299e+06	2.25451e+07	2.19407e+07	2.18169e+07	3.98312e+06	3.84052e+06	4.11289e+06	9.03513e+06	8.4108e+06	9.30027e+06	1
High	Q96A32	Myosin regulatory light chain 2, skeletal muscle isoform OS=Homo sapiens OX=9606 GN=MYLPF PE=2 SV=1	89	3792	19	19	2.30042e+06	1.26585e+06	1.46145e+06	1.03896e+07	1.18627e+07	1.27926e+07	1.216e+08	1.2742e+08	1.31709e+08	3.20309e+08	3.02762e+08	2.63645e+08	6.54467e+07	6.93007e+07	6.47412e+07	1
High	P13645	Keratin, type I cytoskeletal 10 OS=Homo sapiens OX=9606 GN=KRT10 PE=1 SV=6	43	1371	20	58.8	1.28592e+08	1.33466e+08	1.32579e+08	7.39611e+07	8.20096e+07	7.1747e+07	3.86509e+06	4.13626e+06	4.04218e+06	8.01995e+06	7.56188e+06	8.95397e+06	3.26636e+07	3.05205e+07	2.46367e+07	1
High	P60709	Actin, cytoplasmic 1 OS=Homo sapiens OX=9606 GN=ACTB PE=1 SV=1	63	3968	6	41.7	380824	327633	339956	1.01161e+07	9.97667e+06	1.12554e+07	5.14459e+06	4.83608e+06	4.82405e+06	1.26302e+06	1.54344e+06	1.71225e+06	2.47794e+06	2.2964e+06	2.38353e+06	1
High	P04264	Keratin, type II cytoskeletal 1 OS=Homo sapiens OX=9606 GN=KRT1 PE=1 SV=6	51	1635	26	66	1.972e+08	2.0311e+08	2.03823e+08	1.22338e+08	1.12208e+08	1.09157e+08	6.9124e+06	7.21951e+06	7.05959e+06	1.56015e+07	1.32492e+07	1.61483e+07	4.75023e+07	4.90771e+07	4.17965e+07	1
High	Q14315	Filamin-C OS=Homo sapiens OX=9606 GN=FLNC PE=1 SV=3	23	314	36	290.8	2.95163e+06	2.87288e+06	3.21238e+06	1.72194e+06	1.59977e+06	1.73003e+06	7.99631e+06	7.28501e+06	7.13098e+06	1.57734e+06	1.65275e+06	1.48791e+06	5.41551e+06	3.84547e+06	4.81276e+06	1
High	P10916	Myosin regulatory light chain 2, ventricular/cardiac muscle isoform OS=Homo sapiens OX=9606 GN=MYL2 PE=1 SV=3	81	4176	15	18.8	523798	747194	585807	3.00077e+06	2.99549e+06	2.49732e+06	6.21439e+07	5.54192e+07	6.28661e+07	5.69443e+08	6.37641e+08	7.02196e+08	3.84743e+07	3.82748e+07	4.0221e+07	1
High	P01857	Immunoglobulin heavy constant gamma 1 OS=Homo sapiens OX=9606 GN=IGHG1 PE=1 SV=1	63	5943	10	36.1	1.33678e+09	1.34818e+09	1.26988e+09	8.78969e+08	9.14101e+08	8.60762e+08	2.00878e+08	1.89896e+08	2.09354e+08	3.17612e+08	4.06987e+08	3.44631e+08	4.15214e+08	4.54244e+08	4.50254e+08	1
High	P02675	Fibrinogen beta chain OS=Homo sapiens OX=9606 GN=FGB PE=1 SV=2	58	666	24	55.9	1.2434e+06	1.23377e+06	1.1344e+06	9.22484e+07	8.6306e+07	8.62928e+07	1.50595e+07	1.36617e+07	1.31096e+07	6.55912e+06	7.70395e+06	5.26585e+06	6.90494e+06	5.12413e+06	5.72839e+06	1
High	P13805	Troponin T, slow skeletal muscle OS=Homo sapiens OX=9606 GN=TNNT1 PE=1 SV=4	39	2500	12	32.9	607098	1.44648e+06	557135	3.40067e+06	3.24785e+06	3.69857e+06	4.86858e+07	4.12286e+07	3.97574e+07	1.17942e+08	1.11581e+08	1.24373e+08	6.6554e+07	5.13399e+07	6.1235e+07	1
High	P12109	Collagen alpha-1(VI) chain OS=Homo sapiens OX=9606 GN=COL6A1 PE=1 SV=3	36	556	22	108.5	2.24526e+06	2.36308e+06	2.4717e+06	6.70466e+07	6.84029e+07	6.34407e+07	5.1084e+06	4.84542e+06	4.92147e+06	7.26323e+06	7.90922e+06	7.8452e+06	3.03126e+06	2.18285e+06	1.976e+06	1
High	P01859	Immunoglobulin heavy constant gamma 2 OS=Homo sapiens OX=9606 GN=IGHG2 PE=1 SV=2	63	7533	7	35.9	2.31119e+08	2.38499e+08	2.37259e+08	1.11672e+08	1.07648e+08	1.00269e+08	4.12993e+07	4.45503e+07	4.64998e+07	8.5385e+07	8.87003e+07	8.34533e+07	5.50362e+07	5.60808e+07	6.34898e+07	1
High	P31415	Calsequestrin-1 OS=Homo sapiens OX=9606 GN=CASQ1 PE=1 SV=3	44	2304	16	45.1	774879	890256	828032	4.16016e+06	6.26358e+06	4.80534e+06	5.6561e+07	5.68263e+07	5.79799e+07	1.68896e+08	1.5841e+08	2.11117e+08	7.97519e+07	6.966e+07	7.48409e+07	1
High	P01023	Alpha-2-macroglobulin OS=Homo sapiens OX=9606 GN=A2M PE=1 SV=3	32	259	29	163.2	1.94708e+07	2.04777e+07	1.97583e+07	5.10001e+06	5.32364e+06	4.47079e+06	383617	374789	382047	1.79858e+06	1.97596e+06	2.3558e+06	469241	462263	312481	1
High	P14649	Myosin light chain 6B OS=Homo sapiens OX=9606 GN=MYL6B PE=1 SV=1	76	2480	14	22.8	1.29978e+06	1.1737e+06	1.24858e+06	635087	1.85022e+06	1.63425e+06	5.17432e+07	6.04854e+07	5.4211e+07	1.59259e+08	1.51343e+08	1.41717e+08	1.23033e+08	1.01284e+08	1.06384e+08	1
High	O15061	Synemin OS=Homo sapiens OX=9606 GN=SYNM PE=1 SV=2	32	390	29	172.7	189794	119196	302537	597778	480674	644929	7.54042e+06	7.25367e+06	7.03647e+06	6.40304e+06	6.23047e+06	6.13975e+06	5.15503e+06	4.32363e+06	3.81023e+06	1
High	Q08043	Alpha-actinin-3 OS=Homo sapiens OX=9606 GN=ACTN3 PE=1 SV=2	37	298	21	103.2	80821.1	124060	154568	1.08338e+06	285057	816259	5.65842e+06	5.42505e+06	5.14869e+06	881115	1.17397e+06	1.03011e+06	1.77174e+06	1.20539e+06	1.05009e+06	1
High	P13929	Beta-enolase OS=Homo sapiens OX=9606 GN=ENO3 PE=1 SV=5	53	755	13	47	1.38612e+06	778940	1.80219e+06	630702	836167	552210	1.42334e+07	1.46743e+07	1.5258e+07	1.16167e+07	1.40154e+07	1.8198e+07	8.62353e+06	5.92334e+06	5.30761e+06	1
High	P68871	Hemoglobin subunit beta OS=Homo sapiens OX=9606 GN=HBB PE=1 SV=2	90	2601	8	16	6.79144e+07	6.4143e+07	6.74683e+07	6.40786e+07	6.18632e+07	5.95399e+07	2.99364e+07	2.74687e+07	3.01949e+07	2.34393e+08	2.5221e+08	2.76102e+08	1.62849e+07	1.44163e+07	1.51957e+07	1
High	P04406	Glyceraldehyde-3-phosphate dehydrogenase OS=Homo sapiens OX=9606 GN=GAPDH PE=1 SV=3	59	1395	13	36	1.35506e+06	1.21438e+06	1.19328e+06	2.7047e+06	6.08107e+06	6.03413e+06	3.94615e+07	3.49135e+07	3.57659e+07	9.74754e+07	1.02821e+08	8.98324e+07	4.5121e+07	4.02344e+07	4.29646e+07	1
High	Q9NZQ9	Tropomodulin-4 OS=Homo sapiens OX=9606 GN=TMOD4 PE=2 SV=1	56	720	12	39.3	43848.8	172170	71287.6	232531	263342	934937	1.04457e+07	1.09281e+07	1.12342e+07	9.30176e+06	7.86761e+06	9.14507e+06	7.16416e+06	6.70692e+06	5.37277e+06	1
High	P35908	Keratin, type II cytoskeletal 2 epidermal OS=Homo sapiens OX=9606 GN=KRT2 PE=1 SV=2	54	639	18	65.4	2.50671e+07	2.34372e+07	2.3222e+07	1.51867e+07	2.06207e+07	1.32652e+07	1.26851e+06	1.16603e+06	1.30848e+06	2.25922e+06	3.19495e+06	2.79579e+06	1.11973e+07	1.06736e+07	9.91753e+06	1
High	P01834	Immunoglobulin kappa constant OS=Homo sapiens OX=9606 GN=IGKC PE=1 SV=2	94	4619	12	11.8	7.63599e+08	7.87177e+08	7.76607e+08	4.6178e+08	4.57914e+08	4.88422e+08	1.80104e+08	1.86092e+08	1.73376e+08	3.92342e+08	3.51453e+08	3.12486e+08	3.68011e+08	3.78364e+08	3.12974e+08	1
High	P02787	Serotransferrin OS=Homo sapiens OX=9606 GN=TF PE=1 SV=3	52	388	25	77	2.86665e+07	3.14052e+07	3.5655e+07	3.38527e+06	3.2888e+06	3.02048e+06	462881	525018	539415	4.46451e+06	4.69357e+06	5.36538e+06	560343	258281	365707	1
High	P06733	Alpha-enolase OS=Homo sapiens OX=9606 GN=ENO1 PE=1 SV=2	53	550	13	47.1	76918.5	131896	79112.2	441001	788745	302560	1.01986e+07	9.40165e+06	1.02761e+07	1.09785e+07	1.14902e+07	9.05939e+06	7.94714e+06	7.86352e+06	8.41831e+06	1
High	O00499	Myc box-dependent-interacting protein 1 OS=Homo sapiens OX=9606 GN=BIN1 PE=1 SV=1	38	482	15	64.7	45008	188470	214687	5.25768e+06	5.50566e+06	5.56599e+06	2.22936e+06	2.11703e+06	2.10408e+06	3.10636e+07	2.95549e+07	3.1549e+07	1.38855e+06	700994	778718	1
High	P11217	Glycogen phosphorylase, muscle form OS=Homo sapiens OX=9606 GN=PYGM PE=1 SV=6	35	248	22	97	536435	516144	548653	436745	943885	952415	2.03434e+07	2.08211e+07	2.22078e+07	1.57599e+06	8.3146e+06	6.93345e+06	1.35993e+07	1.10845e+07	1.34309e+07	1
High	Q53GG5	PDZ and LIM domain protein 3 OS=Homo sapiens OX=9606 GN=PDLIM3 PE=1 SV=1	57	1154	14	39.2	390228	283029	557786	535220	455242	514062	2.27761e+07	2.10905e+07	2.04834e+07	5.53429e+07	5.23328e+07	5.53038e+07	1.68449e+07	1.26708e+07	1.52029e+07	1
High	P02751	Fibronectin OS=Homo sapiens OX=9606 GN=FN1 PE=1 SV=5	20	237	25	272.2	1.42165e+06	971595	1.05745e+06	4.77281e+06	4.68087e+06	4.55684e+06	3.64569e+06	3.35579e+06	3.27934e+06	755984	779522	784783	2.00946e+06	1.02538e+06	1.08843e+06	1
High	Q9NP98	Myozenin-1 OS=Homo sapiens OX=9606 GN=MYOZ1 PE=1 SV=1	51	1199	8	31.7	487851	558910	580884	1.00102e+06	1.07481e+06	898447	3.45449e+07	3.05422e+07	3.77032e+07	5.19282e+07	5.79542e+07	6.0285e+07	4.62235e+07	3.12319e+07	3.30006e+07	1
High	P01860	Immunoglobulin heavy constant gamma 3 OS=Homo sapiens OX=9606 GN=IGHG3 PE=1 SV=2	45	3908	5	41.3	4.48481e+07	4.0181e+07	4.73322e+07	4.14823e+07	4.13285e+07	4.19976e+07	7.74501e+06	6.55591e+06	6.19725e+06	4.16215e+06	4.35655e+06	3.45795e+06	1.37286e+07	1.71582e+07	1.64868e+07	1
High	P04075	Fructose-bisphosphate aldolase A OS=Homo sapiens OX=9606 GN=ALDOA PE=1 SV=2	69	651	15	39.4	4.83268e+06	3.69631e+06	4.56316e+06	3.01667e+06	2.85237e+06	2.49502e+06	1.07438e+07	1.01073e+07	1.00212e+07	2.33503e+07	2.17823e+07	2.03629e+07	6.77401e+06	6.49702e+06	5.99579e+06	1
High	P01009	Alpha-1-antitrypsin OS=Homo sapiens OX=9606 GN=SERPINA1 PE=1 SV=3	47	602	15	46.7	2.04371e+07	2.11836e+07	2.07132e+07	4.76162e+06	5.48851e+06	5.05989e+06	3.24736e+06	2.77631e+06	2.65131e+06	2.64706e+07	2.56642e+07	2.50337e+07	1.16169e+06	785383	743603	1
High	O75112	LIM domain-binding protein 3 OS=Homo sapiens OX=9606 GN=LDB3 PE=1 SV=2	23	1175	12	77.1	1.53469e+06	1.26173e+06	1.92811e+06	632485	665518	572572	1.81819e+07	1.62392e+07	1.59035e+07	9.98851e+07	1.01819e+08	1.06915e+08	8.9048e+06	8.62732e+06	9.93526e+06	1
High	P02452	Collagen alpha-1(I) chain OS=Homo sapiens OX=9606 GN=COL1A1 PE=1 SV=5	23	348	18	138.9	1.21277e+06	4.70874e+06	1.54865e+06	1.23525e+08	8.64424e+07	1.04618e+08	2.40098e+06	2.36524e+06	1.84659e+06	953050	1.06222e+06	1.20678e+06	7.18995e+06	6.97498e+06	8.01472e+06	1
High	P06576	ATP synthase subunit beta, mitochondrial OS=Homo sapiens OX=9606 GN=ATP5F1B PE=1 SV=3	52	398	16	56.5	89103.6	147863	310856	979857	656159	525530	3.27884e+06	3.16454e+06	2.99047e+06	1.03751e+07	1.095e+07	1.19373e+07	1.63523e+06	1.15516e+06	1.08265e+06	1
High	P69905	Hemoglobin subunit alpha OS=Homo sapiens OX=9606 GN=HBA1 PE=1 SV=2	84	1302	8	15.2	4.20352e+06	4.76769e+06	5.22646e+06	1.16826e+07	1.18728e+07	1.14085e+07	6.47191e+07	5.82306e+07	5.92183e+07	8.7763e+07	8.2532e+07	6.94229e+07	9.5347e+06	7.99087e+06	9.11418e+06	1
High	P04792	Heat shock protein beta-1 OS=Homo sapiens OX=9606 GN=HSPB1 PE=1 SV=2	82	1893	14	22.8	2.47326e+06	1.79978e+06	2.30394e+06	1.28198e+06	1.60386e+06	1.47588e+06	1.33611e+08	1.2891e+08	1.39493e+08	1.73899e+08	1.72314e+08	1.63513e+08	1.01033e+08	1.0635e+08	1.00826e+08	1
High	P02679	Fibrinogen gamma chain OS=Homo sapiens OX=9606 GN=FGG PE=1 SV=3	52	419	14	51.5	2.1657e+06	2.63513e+06	2.77513e+06	8.14326e+07	9.15044e+07	9.24024e+07	8.93811e+06	7.81747e+06	7.93134e+06	1.82821e+06	1.59634e+06	1.44364e+06	4.07288e+06	4.13426e+06	3.60946e+06	1
High	P60174	Triosephosphate isomerase OS=Homo sapiens OX=9606 GN=TPI1 PE=1 SV=3	52	657	12	30.8	722515	936683	616486	811376	873268	498706	3.83596e+06	3.86881e+06	3.94974e+06	7.91589e+07	8.66261e+07	9.43387e+07	7.77281e+06	6.95373e+06	6.85277e+06	1
High	P48788	Troponin I, fast skeletal muscle OS=Homo sapiens OX=9606 GN=TNNI2 PE=1 SV=2	38	2464	7	21.3	796429	733226	788715	1.12754e+06	746387	1.85063e+06	1.31307e+08	1.13235e+08	1.18833e+08	3.93701e+07	3.682e+07	3.40945e+07	4.69041e+07	4.4404e+07	6.01762e+07	1
High	P02511	Alpha-crystallin B chain OS=Homo sapiens OX=9606 GN=CRYAB PE=1 SV=2	58	994	14	20.1	329311	402838	134685	907998	884093	620208	1.89652e+07	1.77684e+07	1.70236e+07	5.7221e+07	5.53956e+07	6.12183e+07	4.61587e+07	4.92331e+07	4.01844e+07	1
High	P01861	Immunoglobulin heavy constant gamma 4 OS=Homo sapiens OX=9606 GN=IGHG4 PE=1 SV=1	62	2542	6	35.9	5.82323e+07	5.0737e+07	5.58606e+07	8.6348e+06	8.93319e+06	9.32403e+06	2.22243e+07	2.34715e+07	2.37667e+07	1.06003e+07	1.21524e+07	1.12604e+07	1.70582e+07	2.54325e+07	2.46325e+07	1
High	P35579	Myosin-9 OS=Homo sapiens OX=9606 GN=MYH9 PE=1 SV=4	15	104	18	226.4	1.83957e+06	1.59688e+06	1.24516e+06	5.59661e+06	5.00732e+06	5.59523e+06	352056	381509	276679	593239	520628	701711	347962	128419	83954.3	1
High	P01871	Immunoglobulin heavy constant mu OS=Homo sapiens OX=9606 GN=IGHM PE=1 SV=4	53	731	15	49.4	6.33876e+07	6.12283e+07	6.70594e+07	1.95697e+07	2.06848e+07	1.78479e+07	1.03087e+07	9.7565e+06	9.50536e+06	4.20342e+06	4.09076e+06	4.62012e+06	1.26409e+07	1.05582e+07	1.15799e+07	1
High	P01024	Complement C3 OS=Homo sapiens OX=9606 GN=C3 PE=1 SV=2	18	150	23	187	1.37031e+07	1.29054e+07	1.33332e+07	1.06201e+06	1.09633e+06	1.03888e+06	155246	189521	153285	451394	454670	405857	111245	183075	241966	1
High	P14618	Pyruvate kinase PKM OS=Homo sapiens OX=9606 GN=PKM PE=1 SV=4	40	326	15	57.9	116884	177320	153729	757090	1.66573e+06	511197	4.38654e+06	3.73076e+06	4.83475e+06	7.45767e+06	7.42465e+06	7.08409e+06	1.84847e+06	1.81012e+06	2.00803e+06	1
High	P35555	Fibrillin-1 OS=Homo sapiens OX=9606 GN=FBN1 PE=1 SV=4	14	180	22	312.1			53605.9	2.1678e+07	2.43347e+07	2.23573e+07	535152	433316	463171	138057	95665	68637.8	542841	365932	402491	1
High	P07585	Decorin OS=Homo sapiens OX=9606 GN=DCN PE=1 SV=1	45	882	12	39.7	2.3305e+06	2.67555e+06	2.36416e+06	1.17367e+08	1.09776e+08	1.08609e+08	1.74814e+07	1.59446e+07	1.60283e+07	2.80923e+07	2.74613e+07	3.34986e+07	1.26742e+07	1.49813e+07	1.24229e+07	1
High	P02042	Hemoglobin subunit delta OS=Homo sapiens OX=9606 GN=HBD PE=1 SV=2	81	1267	5	16	280822	279801	307001	1.32346e+06	1.33236e+06	1.1739e+06	458282	400133	481651	6.53739e+06	6.18109e+06	6.74598e+06	270882	254433	243358	1
High	P12110	Collagen alpha-2(VI) chain OS=Homo sapiens OX=9606 GN=COL6A2 PE=1 SV=4	20	346	13	108.5	95242.9	160933	389053	4.0035e+07	3.92156e+07	4.13224e+07	3.42376e+06	3.35791e+06	3.42967e+06	7.36029e+06	8.05534e+06	7.0341e+06	2.44884e+06	2.50281e+06	2.37384e+06	1
High	O14983	Sarcoplasmic/endoplasmic reticulum calcium ATPase 1 OS=Homo sapiens OX=9606 GN=ATP2A1 PE=1 SV=1	26	326	9	110.2	440306	826490	506297	56862.1	99802.5	63257.5	6.95613e+06	6.16745e+06	6.18912e+06	907912	577268	539001	4.83428e+06	3.7166e+06	2.97916e+06	1
High	P02671	Fibrinogen alpha chain OS=Homo sapiens OX=9606 GN=FGA PE=1 SV=2	22	396	12	94.9	513406	617701	488456	3.38974e+07	3.44251e+07	3.33872e+07	6.07218e+06	6.63209e+06	5.73415e+06	2.93913e+06	2.84964e+06	2.37178e+06	4.5688e+06	3.77345e+06	3.75344e+06	1
High	P02545	Prelamin-A/C OS=Homo sapiens OX=9606 GN=LMNA PE=1 SV=1	30	269	15	74.1	790905	546911	599056	2.55013e+06	3.03547e+06	3.00883e+06	2.93726e+06	2.41336e+06	2.33817e+06	1.04432e+07	8.03274e+06	6.5601e+06	2.01331e+06	1.84585e+06	1.9326e+06	1
High	P11047	Laminin subunit gamma-1 OS=Homo sapiens OX=9606 GN=LAMC1 PE=1 SV=3	18	123	18	177.5	347882	216695	553229	5.3198e+06	4.67705e+06	4.65405e+06	1.26513e+06	1.48735e+06	1.37373e+06	744435	1.07667e+06	855738	541347	261306	443797	1
High	P52179	Myomesin-1 OS=Homo sapiens OX=9606 GN=MYOM1 PE=1 SV=2	21	140	19	187.5	294087	42822.1	362054	668640	620341	484290	3.82669e+06	3.27484e+06	3.60464e+06	424423	454836	349826	1.17015e+06	830620	771380	1
High	P02585	Troponin C, skeletal muscle OS=Homo sapiens OX=9606 GN=TNNC2 PE=1 SV=2	59	548	9	18.1	299137	187141	42691.7	368190	549478	1.80873e+06	1.83426e+07	1.6645e+07	1.91505e+07	8.12707e+06	7.42485e+06	8.85663e+06	1.28689e+07	1.54159e+07	1.14837e+07	1
High	P02533	Keratin, type I cytoskeletal 14 OS=Homo sapiens OX=9606 GN=KRT14 PE=1 SV=4	38	191	8	51.5	9.621e+06	9.19836e+06	9.38446e+06	2.32621e+06	1.76703e+06	1.69144e+06	144004	177305	190344	196572	319371	326939	693104	748264	958056	1
High	P63316	Troponin C, slow skeletal and cardiac muscles OS=Homo sapiens OX=9606 GN=TNNC1 PE=1 SV=1	60	769	8	18.4	99138.9	103407	228624	414970	259534	619449	1.68378e+07	1.50344e+07	1.47427e+07	4.98321e+07	4.18754e+07	3.19455e+07	3.41177e+07	3.16382e+07	2.75473e+07	1
High	P08779	Keratin, type I cytoskeletal 16 OS=Homo sapiens OX=9606 GN=KRT16 PE=1 SV=4	34	181	7	51.2	5.58314e+06	5.93253e+06	5.54886e+06	2.01478e+06	2.07715e+06	1.94086e+06	315405	729201	741113	143839	918055	599834	1.02261e+06	648359	953260	1
High	P01876	Immunoglobulin heavy constant alpha 1 OS=Homo sapiens OX=9606 GN=IGHA1 PE=1 SV=2	45	689	7	37.6	2.8137e+07	3.07958e+07	3.20084e+07	8.74809e+06	8.93904e+06	9.33266e+06	8.99628e+06	8.9605e+06	1.01058e+07	9.27618e+06	7.42596e+06	6.40639e+06	6.80124e+06	7.32263e+06	7.52397e+06	1
High	P00738	Haptoglobin OS=Homo sapiens OX=9606 GN=HP PE=1 SV=1	44	325	11	45.2	2.10129e+07	2.20544e+07	2.46936e+07	4.06088e+06	4.6837e+06	4.49474e+06	1.90408e+06	1.88385e+06	1.78522e+06	4.78967e+06	5.47582e+06	4.8787e+06	8.73347e+06	959929	1.43919e+06	1
High	O14950	Myosin regulatory light chain 12B OS=Homo sapiens OX=9606 GN=MYL12B PE=1 SV=2	56	326	4	19.8	184882	335032	62940.8	164393	343470	45503.4	2.76561e+06	3.19113e+06	3.21915e+06	5.35832e+06	5.25992e+06	4.47856e+06	5.3862e+06	4.75841e+06	4.26417e+06	1
High	P51884	Lumican OS=Homo sapiens OX=9606 GN=LUM PE=1 SV=2	39	910	14	38.4	4.83771e+06	5.18275e+06	4.41339e+06	7.59564e+07	7.53105e+07	6.90764e+07	1.67026e+07	1.85468e+07	1.7801e+07	3.51804e+07	3.5972e+07	3.74728e+07	1.72126e+07	1.88484e+07	1.40396e+07	1
High	P50461	Cysteine and glycine-rich protein 3 OS=Homo sapiens OX=9606 GN=CSRP3 PE=1 SV=1	43	470	5	21	987689	1.26615e+06	747951	300844	100037	115254	8.22415e+06	6.76796e+06	7.24715e+06	3.28976e+07	2.6082e+07	2.4951e+07	8.59609e+06	7.79747e+06	8.7645e+06	1
High	O60662	Kelch-like protein 41 OS=Homo sapiens OX=9606 GN=KLHL41 PE=1 SV=2	27	200	11	68	52787.7	113300	142714	405684	135479	29093.8	2.68437e+06	2.45535e+06	2.33834e+06	93802.5	124069	195058	2.97594e+06	3.28243e+06	2.14488e+06	1
High	Q13642	Four and a half LIM domains protein 1 OS=Homo sapiens OX=9606 GN=FHL1 PE=1 SV=4	38	890	12	36.2	682450	185215	250085	1.14357e+06	1.15141e+06	1.27741e+06	1.93191e+07	1.70497e+07	1.93423e+07	1.21385e+08	1.38948e+08	1.06258e+08	3.32325e+07	3.23725e+07	2.60287e+07	1
High	P20774	Mimecan OS=Homo sapiens OX=9606 GN=OGN PE=1 SV=1	35	451	10	33.9	1.45749e+06	1.52746e+06	1.54561e+06	1.71384e+07	1.79268e+07	1.31117e+07	6.55935e+06	6.89262e+06	5.99502e+06	1.49818e+07	1.4456e+07	1.78214e+07	3.44192e+06	2.33135e+06	2.21718e+06	1
High	Q702N8	Xin actin-binding repeat-containing protein 1 OS=Homo sapiens OX=9606 GN=XIRP1 PE=1 SV=1	19	242	17	198.4	900730	1.046e+06	884221	5.02883e+07	5.33337e+07	5.90694e+07	1.44207e+06	1.28266e+06	2.12091e+06	6.06386e+06	4.85257e+06	5.50481e+06	2.20938e+06	1.06278e+06	1.29071e+06	1
High	P08123	Collagen alpha-2(I) chain OS=Homo sapiens OX=9606 GN=COL1A2 PE=1 SV=7	7	375	8	129.2	1.2455e+07	1.38896e+07	1.34909e+07	3.89655e+08	3.84183e+08	3.80796e+08	330078	258758	348372	1.87487e+07	1.52341e+07	1.85608e+07	1.31487e+07	1.16442e+07	1.446e+07	1
High	Q96HC4	PDZ and LIM domain protein 5 OS=Homo sapiens OX=9606 GN=PDLIM5 PE=1 SV=5	15	484	8	63.9	73030.9	56467.2	20390.7	431398	802066	643075	7.26812e+06	5.19493e+06	5.43775e+06	3.26644e+07	2.93439e+07	2.48195e+07	3.21478e+06	2.13162e+06	3.81547e+06	1
High	Q9NPC6	Myozenin-2 OS=Homo sapiens OX=9606 GN=MYOZ2 PE=1 SV=1	45	396	10	29.9	92455.4	41550	88295.5	212428	267392	192780	2.00099e+06	2.21503e+06	1.86134e+06	2.0109e+07	1.73067e+07	2.42887e+07	4.36438e+06	4.32872e+06	3.85451e+06	1
High	Q96Q06	Perilipin-4 OS=Homo sapiens OX=9606 GN=PLIN4 PE=1 SV=2	17	87	13	134.3	2.81647e+06	2.61534e+06	2.53074e+06	870137	534371	727616	1.09166e+07	8.74911e+06	1.0277e+07	4.91088e+06	5.10091e+06	4.51028e+06	4.07428e+06	3.84272e+06	4.41524e+06	1
High	P24844	Myosin regulatory light polypeptide 9 OS=Homo sapiens OX=9606 GN=MYL9 PE=1 SV=4	51	235	3	19.8	610461		568693	69807		1.19579e+06	994104	868289	1.11398e+06	439315	565829	459841	324730	196419	317787	1
High	P02144	Myoglobin OS=Homo sapiens OX=9606 GN=MB PE=1 SV=2	59	738	9	17.2	430798	106793	70830.6	751683	852116	893929	2.64045e+07	2.86803e+07	2.69681e+07	1.93777e+08	2.18129e+08	2.30224e+08	1.65069e+07	1.67055e+07	1.74557e+07	1
High	P47755	F-actin-capping protein subunit alpha-2 OS=Homo sapiens OX=9606 GN=CAPZA2 PE=1 SV=3	63	241	9	32.9	212927	108698	145374	82660.3	112423	122257	3.94644e+06	3.69558e+06	4.20833e+06	1.77497e+06	1.75087e+06	1.56495e+06	2.39836e+06	2.76288e+06	2.68051e+06	1
High	P28331	NADH-ubiquinone oxidoreductase 75 kDa subunit, mitochondrial OS=Homo sapiens OX=9606 GN=NDUFS1 PE=1 SV=3	39	75	14	79.4	758387	824230	930878	155353		169839	1.3698e+06	1.3055e+06	1.41866e+06	22975.8	23701.4	37215.3	788615	284046	367556	1
High	Q13643	Four and a half LIM domains protein 3 OS=Homo sapiens OX=9606 GN=FHL3 PE=1 SV=4	51	246	9	31.2	89194.3	21165.4	129151	263024	287457	172658	8.34074e+06	7.58455e+06	6.93076e+06	2.23205e+06	1.79913e+06	1.84897e+06	3.03073e+06	3.44173e+06	2.80389e+06	1
High	P00568	Adenylate kinase isoenzyme 1 OS=Homo sapiens OX=9606 GN=AK1 PE=1 SV=3	47	257	8	21.6	284435	220591	171738	313105	224933	141388	2.95134e+06	2.8442e+06	3.02669e+06	1.64776e+07	2.15131e+07	1.91418e+07	1.59931e+06	1.32217e+06	1.12553e+06	1
High	P25705	ATP synthase subunit alpha, mitochondrial OS=Homo sapiens OX=9606 GN=ATP5F1A PE=1 SV=1	32	128	11	59.7	1.17525e+06	889693	371827	320410	202345	177558	1.19976e+06	1.29593e+06	1.30151e+06	3.96973e+06	3.80989e+06	5.45323e+06	856477	973234	1.40393e+06	1
High	P60660	Myosin light polypeptide 6 OS=Homo sapiens OX=9606 GN=MYL6 PE=1 SV=2	52	2082	3	16.9		34814.9		2.65856e+06	2.64493e+06	3.05184e+06	436233	445142	519533	801394	931839	934363	568270	440408	391775	1
High	P00747	Plasminogen OS=Homo sapiens OX=9606 GN=PLG PE=1 SV=2	27	104	11	90.5	304107	593566	448584	251057	444975	269947	5.46272e+06	4.48006e+06	4.21162e+06	122143	29126.3	72902	443689	148077	321571	1
High	Q9BXN1	Asporin OS=Homo sapiens OX=9606 GN=ASPN PE=1 SV=2	32	109	10	43.4	231188	97408.5	265133	3.87794e+07	3.79011e+07	3.57122e+07	67364.2	64085.8	42955.5	275675	251016	185407	218304	203117	321856	1
High	P51888	Prolargin OS=Homo sapiens OX=9606 GN=PRELP PE=1 SV=1	35	268	10	43.8	3.79224e+06	3.77681e+06	3.51739e+06	3.25723e+07	3.51903e+07	3.21319e+07	2.65519e+06	2.4514e+06	2.37079e+06	5.65817e+06	5.14961e+06	5.35636e+06	2.06622e+06	1.66623e+06	1.82544e+06	1
High	P98160	Basement membrane-specific heparan sulfate proteoglycan core protein OS=Homo sapiens OX=9606 GN=HSPG2 PE=1 SV=4	4	53	12	468.5	49445	53933.8	28607.9	4.14864e+06	4.12556e+06	4.0812e+06	399766	307582	345193	350804	295522	354430	243432	1.33873e+06	179827	1
High	P02647	Apolipoprotein A-I OS=Homo sapiens OX=9606 GN=APOA1 PE=1 SV=1	46	255	13	30.8	2.03797e+07	2.05289e+07	2.01466e+07	2.23216e+06	2.26497e+06	2.08613e+06	844194	848627	751084	1.20693e+07	9.63856e+06	9.41056e+06	635134	294669	292814	1
High	P55822	SH3 domain-binding glutamic acid-rich protein OS=Homo sapiens OX=9606 GN=SH3BGR PE=2 SV=3	40	302	8	26.1	36351	49038.7	17538.2	290649	680292	797296	3.3566e+06	4.46881e+06	3.99943e+06	4.64862e+06	5.13075e+06	6.34664e+06	3.06067e+06	2.6251e+06	1.56119e+06	1
High	P07355	Annexin A2 OS=Homo sapiens OX=9606 GN=ANXA2 PE=1 SV=2	41	94	10	38.6	3.59828e+06	4.15727e+06	4.04064e+06	5.07235e+06	5.10321e+06	5.25375e+06	230373	181368	217470	719575	1.03642e+06	1.05705e+06	352878	274173	261006	1
High	B9A064	Immunoglobulin lambda-like polypeptide 5 OS=Homo sapiens OX=9606 GN=IGLL5 PE=2 SV=2	42	924	4	23	2.47496e+07	3.00189e+07	4.82566e+07	1.64686e+07	1.93171e+07	3.58392e+06	5.64921e+06	6.57634e+06	6.92938e+06	1.10852e+07	1.02245e+07	7.67029e+06	1.03686e+07	1.09183e+07	8.96899e+06	1
High	Q6NZI2	Caveolae-associated protein 1 OS=Homo sapiens OX=9606 GN=CAVIN1 PE=1 SV=1	21	128	6	43.5	38001.9	86321	33837.6	49665.8	204135	153143	1.26352e+06	1.27589e+06	1.27107e+06	5.0955e+06	5.37547e+06	4.82131e+06	521169	462957	561349	1
High	P28289	Tropomodulin-1 OS=Homo sapiens OX=9606 GN=TMOD1 PE=1 SV=1	40	146	7	40.5	1.87918e+06	98066.3	99007.7	84441.8	126359	150540	1.01228e+06	1.70135e+06	1.09018e+06	574148	431342	614304	614691	466713	341144	1
High	P0DMV9	Heat shock 70 kDa protein 1B OS=Homo sapiens OX=9606 GN=HSPA1B PE=1 SV=1	27	86	10	70	94547.4	93768.1	64297.4	203463	340798	61500.7	1.08672e+06	1.85354e+06	1.6395e+06	1.48167e+06	1.62279e+06	1.99157e+06	342138	189219	144305	1
High	P55268	Laminin subunit beta-2 OS=Homo sapiens OX=9606 GN=LAMB2 PE=1 SV=2	12	103	11	195.9	45790.5	53092.4	51663.8	2.64427e+06	2.50417e+06	2.50248e+06	1.44967e+06	1.34551e+06	1.37463e+06	959473	804541	1.06103e+06	571207	214490	365735	1
High	P16615	Sarcoplasmic/endoplasmic reticulum calcium ATPase 2 OS=Homo sapiens OX=9606 GN=ATP2A2 PE=1 SV=1	12	166	2	114.7				32606			565786	639940	557968	40276.9	31770.5	9894.64	536094	531424	360846	1
High	P07451	Carbonic anhydrase 3 OS=Homo sapiens OX=9606 GN=CA3 PE=1 SV=3	56	374	9	29.5	366522	406232	269754	357821	516169	276174	8.23288e+06	7.71204e+06	7.3202e+06	2.98765e+07	2.93156e+07	2.95851e+07	7.40528e+06	6.77238e+06	5.36896e+06	1
High	P00915	Carbonic anhydrase 1 OS=Homo sapiens OX=9606 GN=CA1 PE=1 SV=2	45	157	8	28.9	1.13161e+06	1.21888e+06	1.12148e+06	1.78445e+06	2.07106e+06	1.6638e+06	2.66681e+06	2.22088e+06	1.96182e+06	3.01515e+06	2.96768e+06	2.8289e+06	437519	381396	386559	1
High	Q14324	Myosin-binding protein C, fast-type OS=Homo sapiens OX=9606 GN=MYBPC2 PE=1 SV=2	17	91	11	128	74564.5	86309.5	107676	391257	406920	407759	1.01937e+06	1.01471e+06	1.07261e+06	65880.5	96702.4	72471	428236	267054	203032	1
High	P02538	Keratin, type II cytoskeletal 6A OS=Homo sapiens OX=9606 GN=KRT6A PE=1 SV=3	19	200	5	60	9.80149e+06	8.88603e+06	8.42914e+06	4.40229e+06	4.4671e+06	4.4885e+06	103527	79417.4	125767	95720.3	139035	96342	634160	417984	671049	1
High	P02774	Vitamin D-binding protein OS=Homo sapiens OX=9606 GN=GC PE=1 SV=2	30	100	10	52.9	2.75621e+06	3.92759e+06	3.19534e+06	7.29725e+06	3.20227e+06	3.23819e+06	1.49469e+06	1.26332e+06	1.37075e+06	703076	578246	599465	329750	265055	255982	1
High	Q15582	Transforming growth factor-beta-induced protein ig-h3 OS=Homo sapiens OX=9606 GN=TGFBI PE=1 SV=1	17	52	8	74.6		26243.4	22132.6	3.07076e+06	3.55749e+06	2.99824e+06	47421.3	42239.1	60281.5	126409	126880	149699	50049.2	21123.7	29396.5	1
High	P62937	Peptidyl-prolyl cis-trans isomerase A OS=Homo sapiens OX=9606 GN=PPIA PE=1 SV=2	59	163	8	18	38805	57782.8		657837	560972	688218	508685	522976	371348	1.54106e+07	1.48436e+07	1.16698e+07	189620	200189	138305	1
High	O00151	PDZ and LIM domain protein 1 OS=Homo sapiens OX=9606 GN=PDLIM1 PE=1 SV=4	43	134	9	36	200037	256592	225655	361456	270263	215786	519034	569295	492134	6.53979e+06	6.38376e+06	5.78698e+06	562439	225253	81884.8	1
High	P11142	Heat shock cognate 71 kDa protein OS=Homo sapiens OX=9606 GN=HSPA8 PE=1 SV=1	16	88	3	70.9	42472.4		99283.1	298945	262511	297048	241474	196485	185300	960324	1.13176e+06	1.31776e+06	187783	107410	118649	1
High	P10909	Clusterin OS=Homo sapiens OX=9606 GN=CLU PE=1 SV=1	24	149	10	52.5	175764	205944	179327	1.28027e+06	1.2741e+06	1.39084e+06	4.85953e+06	4.64627e+06	4.11902e+06	4.29061e+06	4.66821e+06	4.36263e+06	1.57463e+06	906495	1.38035e+06	1
High	P00558	Phosphoglycerate kinase 1 OS=Homo sapiens OX=9606 GN=PGK1 PE=1 SV=3	36	106	9	44.6	30146	176524	178298	289034	211756	127543	2.57531e+06	2.33139e+06	2.31438e+06	2.25269e+06	2.15459e+06	2.33218e+06	977944	825739	990515	1
High	P02766	Transthyretin OS=Homo sapiens OX=9606 GN=TTR PE=1 SV=1	68	113	7	15.9	3.33959e+06	3.75597e+06	3.45344e+06	1.68034e+06	1.57279e+06	1.31915e+06	786962	706507	706518	2.90112e+06	3.11689e+06	3.46033e+06	1.09559e+06	1.20178e+06	1.1628e+06	1
High	P36871	Phosphoglucomutase-1 OS=Homo sapiens OX=9606 GN=PGM1 PE=1 SV=3	31	49	10	61.4	969389	748607	779477	7534.39	168437	151744	828857	917963	869889	1.06519e+06	924002	1.12436e+06	433396	425940	255798	1
High	P09382	Galectin-1 OS=Homo sapiens OX=9606 GN=LGALS1 PE=1 SV=2	46	381	4	14.7	1.09836e+06	1.24773e+06	1.52359e+06	2.5503e+06	2.44097e+06	2.29942e+06	4.31947e+06	4.66425e+06	5.51557e+06	2.66505e+07	3.00878e+07	3.77548e+07	3.1995e+06	2.42702e+06	2.07561e+06	1
High	Q99497	Protein/nucleic acid deglycase DJ-1 OS=Homo sapiens OX=9606 GN=PARK7 PE=1 SV=2	50	167	5	19.9	827200	684391	976601	926022	1.0564e+06	946252	870497	703117	667808	1.3969e+07	1.48006e+07	1.52088e+07	540702	575337	416721	1
High	P07437	Tubulin beta chain OS=Homo sapiens OX=9606 GN=TUBB PE=1 SV=2	41	112	2	49.6	75492.4	78027.6	45129.7	124045	81820.8	160899	205282	199843	220901	238629	280175	168073	191651	43078.5	69079.3	1
High	Q06828	Fibromodulin OS=Homo sapiens OX=9606 GN=FMOD PE=1 SV=2	28	154	6	43.2	19266.2	52751.7	55627.4	1.36681e+06	1.15775e+06	1.09151e+06	295213	250586	302506	4.2322e+06	4.52041e+06	4.11708e+06	1.81721e+06	1.72669e+06	1.73288e+06	1
High	O14558	Heat shock protein beta-6 OS=Homo sapiens OX=9606 GN=HSPB6 PE=1 SV=2	64	332	7	17.1	627747	159191	542574	112586	72110.4	322668	4.93761e+06	3.98765e+06	5.32953e+06	2.87117e+07	2.7938e+07	4.12792e+07	3.59322e+06	1.66727e+06	1.42586e+06	1
High	P13647	Keratin, type II cytoskeletal 5 OS=Homo sapiens OX=9606 GN=KRT5 PE=1 SV=3	17	167	6	62.3	4.30717e+06	4.085e+06	4.23772e+06	1.45586e+06	1.41539e+06	1.28919e+06			42244.2	190207	215911	85222.6	364575	370150	377033	1
High	P35749	Myosin-11 OS=Homo sapiens OX=9606 GN=MYH11 PE=1 SV=3	7	36	7	227.2	251257	302803	308682	2.60422e+06	2.88693e+06	2.13376e+06	221122	321152	221574	116067	176077	101569	47002.5	158491	25753.7	1
High	P21810	Biglycan OS=Homo sapiens OX=9606 GN=BGN PE=1 SV=2	27	189	8	41.6	133713	137068	126871	1.39045e+07	1.24338e+07	1.13084e+07	1.30309e+06	1.2256e+06	1.04624e+06	4.60056e+06	4.23573e+06	5.61633e+06	2.01643e+06	1.38093e+06	1.38279e+06	1
High	P68363	Tubulin alpha-1B chain OS=Homo sapiens OX=9606 GN=TUBA1B PE=1 SV=1	34	83	2	50.1	1.28682e+06	1.03971e+06	1.32709e+06	1.18379e+06	1.13011e+06	1.20023e+06	68232.3	56466.1	52606.4	171582	288066	263533	156009	51939.9	86927.3	1
High	Q16082	Heat shock protein beta-2 OS=Homo sapiens OX=9606 GN=HSPB2 PE=1 SV=2	65	201	6	20.2	74209.3		52194.8	198716	48000.7	189703	3.48263e+06	2.07097e+06	2.02149e+06	3.13712e+06	2.42964e+06	2.97236e+06	1.77209e+06	1.14947e+06	1.55245e+06	1
High	P15090	Fatty acid-binding protein, adipocyte OS=Homo sapiens OX=9606 GN=FABP4 PE=1 SV=3	45	199	4	14.7	38054.5	275517	323138	112976	465494	104552	29143.5	43375.6	46909	7.74895e+06	8.15399e+06	8.7241e+06	142497	74061.8	77347.4	1
High	Q09666	Neuroblast differentiation-associated protein AHNAK OS=Homo sapiens OX=9606 GN=AHNAK PE=1 SV=2	5	67	10	628.7	123066		96721.3	152535	78709.9	68111.7	399760	441948	469384	2.89173e+06	2.68783e+06	3.05047e+06	200688	208765	305835	1
High	P15259	Phosphoglycerate mutase 2 OS=Homo sapiens OX=9606 GN=PGAM2 PE=1 SV=3	32	146	6	28.7	212850	454948	369811	1.85925e+07	1.82688e+07	1.93552e+07	2.92129e+06	2.69683e+06	2.49144e+06	3.44291e+06	3.30221e+06	4.05434e+06	1.56196e+06	1.55881e+06	1.41511e+06	1
High	P09211	Glutathione S-transferase P OS=Homo sapiens OX=9606 GN=GSTP1 PE=1 SV=2	44	60	5	23.3	73622.9	32425.4	41020.4	736565	567590	458209	1.64145e+06	1.66536e+06	1.79719e+06	700368	772395	733912	700130	620419	484839	1
High	Q9GZV1	Ankyrin repeat domain-containing protein 2 OS=Homo sapiens OX=9606 GN=ANKRD2 PE=1 SV=3	38	128	9	39.8	483904	474625	189658	15787.5	100692	139398	264449	256459	311521	8.75944e+06	8.43373e+06	1.07887e+07	1.6276e+06	2.06512e+06	1.8189e+06	1
High	P62805	Histone H4 OS=Homo sapiens OX=9606 GN=H4C1 PE=1 SV=2	44	282	7	11.4	3.7335e+06	3.60979e+06	3.79194e+06	7.83819e+07	7.62288e+07	7.91462e+07	3.56391e+06	3.25729e+06	3.93991e+06	1.32884e+06	1.52533e+06	1.26203e+06	3.45708e+06	3.01992e+06	3.26026e+06	1
High	P0CF74	Immunoglobulin lambda constant 6 OS=Homo sapiens OX=9606 GN=IGLC6 PE=1 SV=1	58	997	2	11.3	8.7206e+07	8.437e+07	7.97964e+07	2.79539e+07	2.70151e+07	2.35988e+07	9.20308e+06	1.05309e+07	1.17386e+07	3.87188e+07	3.937e+07	2.98686e+07	3.30774e+07	3.72005e+07	3.19349e+07	1
High	O75947	ATP synthase subunit d, mitochondrial OS=Homo sapiens OX=9606 GN=ATP5PD PE=1 SV=3	54	139	5	18.5	27264.7	61644.1	86797.6	91855.2	2.45999e+06	2.37228e+06	1.21926e+06	870718	893942	5.34688e+06	4.64011e+06	5.66526e+06	98545.5	59667.2	85943.5	1
High	Q5QNW6	Histone H2B type 2-F OS=Homo sapiens OX=9606 GN=HIST2H2BF PE=1 SV=3	27	447	2	13.9	1.1784e+06	768577	613515	4.33599e+06	4.4648e+06	4.17056e+06	19974.4	43455.2	90944.1	66587	72916.6		442267	367238	343519	1
High	Q9UBY9	Heat shock protein beta-7 OS=Homo sapiens OX=9606 GN=HSPB7 PE=1 SV=1	61	185	6	18.6	159174	392046	312633	178715	127771	126845	3.27193e+06	3.27244e+06	3.48693e+06	8.06429e+06	1.09761e+07	9.36663e+06	2.01364e+06	3.59971e+06	3.50918e+06	1
High	P30086	Phosphatidylethanolamine-binding protein 1 OS=Homo sapiens OX=9606 GN=PEBP1 PE=1 SV=3	52	116	5	21	395281	418658	439554	187927	174704	154445	550841	503773	620280	2.08136e+07	1.55229e+07	1.27046e+07	358433	222727	251987	1
High	Q9Y235	C->U-editing enzyme APOBEC-2 OS=Homo sapiens OX=9606 GN=APOBEC2 PE=1 SV=1	43	117	5	25.7	9008.17		19280	84604.1	128466	42188.6	601078	713755	506985	2.68594e+06	2.81307e+06	3.81656e+06	502839	71605.6	118524	1
High	Q14112	Nidogen-2 OS=Homo sapiens OX=9606 GN=NID2 PE=1 SV=3	10	90	6	151.2	13596.1		10809.9	1.06784e+06	1.32735e+06	1.1686e+06	973930	897174	738900	801025	650231	558438	518629	198339	57821.4	1
High	Q9UBF9	Myotilin OS=Homo sapiens OX=9606 GN=MYOT PE=1 SV=2	33	144	10	55.4	330502	339842	266953	729260	438403	881000	1.4405e+06	1.41941e+06	1.36814e+06	7.32387e+06	6.92372e+06	6.98542e+06	1.91433e+06	1.38991e+06	1.64125e+06	1
High	P08572	Collagen alpha-2(IV) chain OS=Homo sapiens OX=9606 GN=COL4A2 PE=1 SV=4	6	47	5	167.4	113207	125194	94815.2	7.65056e+06	8.59001e+06	7.2012e+06	321432	345469	347666	548183	492914	374336	120606	562733	415244	1
High	O15273	Telethonin OS=Homo sapiens OX=9606 GN=TCAP PE=1 SV=1	59	136	8	19	28146.7	23698.6		192509	142521	230051	2.35579e+06	2.06412e+06	2.18705e+06	2.83351e+06	2.34375e+06	3.01805e+06	1.45085e+06	1.3025e+06	1.25745e+06	1
High	P54652	Heat shock-related 70 kDa protein 2 OS=Homo sapiens OX=9606 GN=HSPA2 PE=1 SV=1	18	74	3	70							51211.5	56009.7	60650.4	640357	616010	780022	116814	84762.3	88669.3	1
High	P61981	14-3-3 protein gamma OS=Homo sapiens OX=9606 GN=YWHAG PE=1 SV=2	28	60	3	28.3	17889.4			51895.9	65141.5	53833.5	82981.3	68706	84649.4	769580	841175	1.16185e+06	379385	359541	369451	1
High	P05413	Fatty acid-binding protein, heart OS=Homo sapiens OX=9606 GN=FABP3 PE=1 SV=4	32	228	4	14.8	63109.5	67151.8	134952	1.03338e+07	9.92225e+06	1.02655e+07	324214	260691	251613	1.70255e+07	1.6665e+07	1.80138e+07	588573	620044	603134	1
High	P63241	Eukaryotic translation initiation factor 5A-1 OS=Homo sapiens OX=9606 GN=EIF5A PE=1 SV=2	43	98	5	16.8	319188	306761		234125	233944	118977	259494	335420	284076	3.43642e+06	2.62463e+06	5.03586e+06	93627.4	57884.6	37057.9	1
High	Q16718	NADH dehydrogenase [ubiquinone] 1 alpha subcomplex subunit 5 OS=Homo sapiens OX=9606 GN=NDUFA5 PE=1 SV=3	44	46	4	13.5	213367	11572.5	412888	55461	50026.9	39271.9	371273	334188	423410	756844	879000	1.18336e+06	211108	111295	28241.7	1
High	Q15149	Plectin OS=Homo sapiens OX=9606 GN=PLEC PE=1 SV=3	3	57	8	531.5		50918.6		181484	279369	327076	754358	661883	657259	106045	94147.1	78759.4	478907	391542	365795	1
High	P40926	Malate dehydrogenase, mitochondrial OS=Homo sapiens OX=9606 GN=MDH2 PE=1 SV=3	29	55	6	35.5	19335.1	75313.9		50356.4	81326.5		1.13061e+06	1.0604e+06	991212	1.79339e+06	1.68157e+06	1.66894e+06	270685	46876.1	178408	1
High	Q9UMS6	Synaptopodin-2 OS=Homo sapiens OX=9606 GN=SYNPO2 PE=1 SV=2	19	61	10	117.4	49115	19599.6		121890	60797.8	102391	635831	642722	712393	1.38178e+06	1.95558e+06	1.63457e+06	262675	178500	211391	1
High	P09972	Fructose-bisphosphate aldolase C OS=Homo sapiens OX=9606 GN=ALDOC PE=1 SV=2	15	113	2	39.4	812527			260582	318281	192339	380651	241911	383878	464005	453376	374284	84416.8			1
High	P47756	F-actin-capping protein subunit beta OS=Homo sapiens OX=9606 GN=CAPZB PE=1 SV=4	21	64	4	31.3	51540.1		37385.4	212663	389162	212583	2.25913e+06	2.27313e+06	2.13977e+06	355467	413203	440070	1.25331e+06	1.21572e+06	1.1632e+06	1
High	P14543	Nidogen-1 OS=Homo sapiens OX=9606 GN=NID1 PE=1 SV=3	12	53	8	136.3	141342	152347	180191	3.88475e+06	3.63743e+06	3.15202e+06	917211	860071	809521	357185	265178	247528	451294	242459	214004	1
High	Q9Y281	Cofilin-2 OS=Homo sapiens OX=9606 GN=CFL2 PE=1 SV=1	34	102	4	18.7	43121.6	69935.2	60671.8	362255	161020	218943	444624	342169	395096	6.68912e+06	5.31647e+06	6.74627e+06	395449	463625	510841	1
High	P02790	Hemopexin OS=Homo sapiens OX=9606 GN=HPX PE=1 SV=2	28	119	7	51.6	4.80938e+06	5.04969e+06	4.91183e+06	1.02803e+06	1.08247e+06	1.16073e+06	362776	298092	341336	6.1925e+06	5.72386e+06	4.49153e+06	123543	103576	91256.9	1
High	P06396	Gelsolin OS=Homo sapiens OX=9606 GN=GSN PE=1 SV=1	18	31	7	85.6	516733	586004	547032	286844	364051	637247	230284	239417	210078	903795	758622	874725	294765	514678	10764.6	1
High	O75531	Barrier-to-autointegration factor OS=Homo sapiens OX=9606 GN=BANF1 PE=1 SV=1	43	82	3	10.1		22408.9	13996		52817.6	114052	991479	1.11758e+06	1.13571e+06	2.05311e+06	1.88966e+06	2.11729e+06	1.01044e+06	752936	700756	1
High	P21796	Voltage-dependent anion-selective channel protein 1 OS=Homo sapiens OX=9606 GN=VDAC1 PE=1 SV=2	36	45	5	30.8	35910.2	80203.9		744568	865317	588924	883985	697509	824190	2.46027e+06	2.312e+06	1.92678e+06	47497.6	244336	373447	1
High	P13693	Translationally-controlled tumor protein OS=Homo sapiens OX=9606 GN=TPT1 PE=1 SV=1	51	80	4	19.6	164723	131035	171705	520266		71133.2	101333	83856.3	100491	5.3042e+06	5.37229e+06	5.0689e+06	47861.1	21622.9	36405.3	1
High	P17540	Creatine kinase S-type, mitochondrial OS=Homo sapiens OX=9606 GN=CKMT2 PE=1 SV=2	22	58	5	47.5	738961	840008	647226				870743	849061	770358	2.19305e+06	1.96244e+06	2.07924e+06	132652	149237	134961	1
High	P01877	Immunoglobulin heavy constant alpha 2 OS=Homo sapiens OX=9606 GN=IGHA2 PE=1 SV=4	32	215	3	36.6	1.4316e+06	1.56383e+06	1.60021e+06	698296	739053	644526	304309	244311	326688	107236	161444	33921.7	591614	565469	476300	1
High	Q07507	Dermatopontin OS=Homo sapiens OX=9606 GN=DPT PE=1 SV=2	32	76	5	24	742182	1.08903e+06	792298	1.2064e+07	1.25427e+07	1.22138e+07	309943	271636	215845	690204	681149	581031	1.21041e+06	1.12054e+06	1.03002e+06	1
High	Q07021	Complement component 1 Q subcomponent-binding protein, mitochondrial OS=Homo sapiens OX=9606 GN=C1QBP PE=1 SV=1	22	64	4	31.3	262430	118822	131461	222086	131751	102810	196307	156216	188528	3.03159e+06	3.7298e+06	3.62084e+06	100485	36298.9	92042.9	1
High	P07197	Neurofilament medium polypeptide OS=Homo sapiens OX=9606 GN=NEFM PE=1 SV=3	7	74	3	102.4				1.29079e+06	1.23731e+06	1.41932e+06	112465	90321.2	99675.9	18456.2	16895	31170.3		15282.6		1
High	P23528	Cofilin-1 OS=Homo sapiens OX=9606 GN=CFL1 PE=1 SV=3	47	74	5	18.5			49985.8	125424	1.29579e+06	125670	165996	198562	183693	3.12086e+06	3.35634e+06	3.06382e+06	177533	81393	57205.9	1
High	Q16777	Histone H2A type 2-C OS=Homo sapiens OX=9606 GN=HIST2H2AC PE=1 SV=4	36	303	2	14	126483	195207	429280	1.73345e+07	1.86354e+07	1.76157e+07	8.89041e+06	1.00708e+07	6.02851e+06	3.68177e+06	4.53274e+06	3.95639e+06	5.45351e+06	5.37772e+06	1.95505e+06	1
High	P02462	Collagen alpha-1(IV) chain OS=Homo sapiens OX=9606 GN=COL4A1 PE=1 SV=4	5	44	4	160.5	51104.7	8122.85	70053.6	3.64361e+06	4.0766e+06	3.7328e+06	182000	234682	191463	70943.2	194622	289033	141289	50024.6	42619	1
High	Q86TD4	Sarcalumenin OS=Homo sapiens OX=9606 GN=SRL PE=2 SV=2	5	20	4	100.7						41299.8	238735	237274	208080	125683	139771	125068	236551	181222	95116	1
High	P08237	ATP-dependent 6-phosphofructokinase, muscle type OS=Homo sapiens OX=9606 GN=PFKM PE=1 SV=2	13	40	6	85.1	123468	172878	214619	77374.8	77273.4	82836.1	874819	438232	513417	743035	747140	674405	475750	424117	476588	1
High	Q96QV6	Histone H2A type 1-A OS=Homo sapiens OX=9606 GN=HIST1H2AA PE=1 SV=3	35	151	2	14.2				694237	617022	617025	364287	253480	319516	132979	14876.1	200245	180444	181538	99719	1
High	P11021	Endoplasmic reticulum chaperone BiP OS=Homo sapiens OX=9606 GN=HSPA5 PE=1 SV=2	11	30	4	72.3	108260	141005	135942	404197	41015.6	201422	164957	134873	171931	1.03023e+06	999286	1.05073e+06	173446	39626.8	70450.5	1
High	O15230	Laminin subunit alpha-5 OS=Homo sapiens OX=9606 GN=LAMA5 PE=1 SV=8	3	33	5	399.5	162572	1.67559e+06	186955	1.56154e+07	2.64449e+07	2.68523e+07	461605	558449	624911	201326	138572	68629.6	355503	301756	477432	1
High	P07108	Acyl-CoA-binding protein OS=Homo sapiens OX=9606 GN=DBI PE=1 SV=2	54	87	4	10		78820	89698.2				219076	180731	208506	3.04124e+06	3.12056e+06	2.45495e+06	88915.2	51941.4	113491	1
High	P40939	Trifunctional enzyme subunit alpha, mitochondrial OS=Homo sapiens OX=9606 GN=HADHA PE=1 SV=2	17	33	6	82.9		39008.7	11596.5	13876.6	32877.9	35662.6	347164	365020	424490	86670.2	127888	205665	146390	19493.9	62286.7	1
High	Q05639	Elongation factor 1-alpha 2 OS=Homo sapiens OX=9606 GN=EEF1A2 PE=1 SV=1	28	56	5	50.4	42055.4	97016.1	67408.5	202902	150281	151452	746938	702066	652975	793924	913402	645605	528056	338231	280603	1
High	P38646	Stress-70 protein, mitochondrial OS=Homo sapiens OX=9606 GN=HSPA9 PE=1 SV=2	13	28	6	73.6	131913				34693.9	45916.6	433169	471541	480333	1.34807e+06	1.00806e+06	1.12273e+06	221033	177752	145227	1
High	P30044	Peroxiredoxin-5, mitochondrial OS=Homo sapiens OX=9606 GN=PRDX5 PE=1 SV=4	28	28	4	22.1	173917		95173.2	3.41283e+06	3.18776e+06	3.46892e+06	18467.2	60377.8	10880.9	1.31576e+06	1.24162e+06	1.54359e+06	26226	26442	30445.4	1
High	Q9UNZ2	NSFL1 cofactor p47 OS=Homo sapiens OX=9606 GN=NSFL1C PE=1 SV=2	18	34	4	40.5	136415	163709	233962	43744.9	54686.3	44832.9	19894.6	22433.1	16320.9	1.1354e+06	953202	978670	19723.8			1
High	P23297	Protein S100-A1 OS=Homo sapiens OX=9606 GN=S100A1 PE=1 SV=2	46	46	3	10.5	20686.8	18711.6		58344.3	54396.3	357083	65776.6	88517.6	113705	3.17211e+06	2.75265e+06	3.37298e+06	143911	93809.9	14468.3	1
High	P31930	Cytochrome b-c1 complex subunit 1, mitochondrial OS=Homo sapiens OX=9606 GN=UQCRC1 PE=1 SV=3	19	48	5	52.6	13732	22756.9		133176	100503	165358	599827	454792	519629	905697	1.27423e+06	1.50692e+06	276854	181443	139084	1
High	P07919	Cytochrome b-c1 complex subunit 6, mitochondrial OS=Homo sapiens OX=9606 GN=UQCRH PE=1 SV=2	34	84	2	10.7		42001.6	40737		62910.2		3.23367e+06	2.52644e+06	3.09789e+06	4.0801e+06	3.97539e+06	3.45624e+06	477859	624129	726492	1
High	P00338	L-lactate dehydrogenase A chain OS=Homo sapiens OX=9606 GN=LDHA PE=1 SV=2	21	114	5	36.7				64251.4	77576.7	232678	1.04917e+06	1.10328e+06	1.18002e+06	2.13809e+06	1.30388e+06	2.47927e+06	937231	433315	496108	1
High	P32119	Peroxiredoxin-2 OS=Homo sapiens OX=9606 GN=PRDX2 PE=1 SV=5	15	92	2	21.9	113195	95583.6	105271	374327	418066	315844	199104	215168	208298	2.62131e+06	2.85808e+06	3.54718e+06	240246	219478	90694	1
High	Q9NRX4	14 kDa phosphohistidine phosphatase OS=Homo sapiens OX=9606 GN=PHPT1 PE=1 SV=1	38	70	4	13.8			30012.9	78570.8			596281	403762	391338	2.19272e+06	1.49858e+06	1.66013e+06	505012	407184	513627	1
High	P27797	Calreticulin OS=Homo sapiens OX=9606 GN=CALR PE=1 SV=1	21	29	5	48.1	310211	180400	201238	83308.5	173508	286749	12656.6	10648.1	24307.6	860251	710106	628050	7112.92	23989.2		1
High	Q9NX63	MICOS complex subunit MIC19 OS=Homo sapiens OX=9606 GN=CHCHD3 PE=1 SV=1	21	71	4	26.1	268059	218925	183499	241214	145880	419714	634782	666644	636691	653459	689725	852654	739605	684962	624935	1
High	P30041	Peroxiredoxin-6 OS=Homo sapiens OX=9606 GN=PRDX6 PE=1 SV=3	26	30	4	25	132523	27580.9		400379	168291	187740	691546	620311	654700	939682	958400	1.01817e+06	396950	264858	260753	1
High	Q06830	Peroxiredoxin-1 OS=Homo sapiens OX=9606 GN=PRDX1 PE=1 SV=1	34	82	5	22.1	4.29004e+06	4.37464e+06	3.94971e+06	807582	843737	1.0908e+06	365378	274703	209754	3.02878e+06	2.77745e+06	2.11289e+06	464768	426900	431925	1
High	P00441	Superoxide dismutase [Cu-Zn] OS=Homo sapiens OX=9606 GN=SOD1 PE=1 SV=2	60	78	4	15.9	199089	224852	332482	116772	164476	154559	696103	656565	677859	6.94606e+06	5.519e+06	5.23096e+06	389311	402995	355535	1
High	P0C0L4	Complement C4-A OS=Homo sapiens OX=9606 GN=C4A PE=1 SV=2	6	45	4	192.7	1.44109e+06	1.45208e+06	1.30941e+06	938374	863061	782832	30567.5	30310.5	37531.6	189902	218975	338441	250367	243257	154607	1
High	P41219	Peripherin OS=Homo sapiens OX=9606 GN=PRPH PE=1 SV=2	10	87	2	53.6	163269	168882	205400	718496	748417	873722				345963			26002			1
High	P37802	Transgelin-2 OS=Homo sapiens OX=9606 GN=TAGLN2 PE=1 SV=3	33	42	4	22.4	91372.7	32616.9	28340.7	168161	225719	372988	13024.7	18120.8	60680.1	981455	1.11421e+06	1.58802e+06	78912.3	19546.4	40506.2	1
High	P24666	Low molecular weight phosphotyrosine protein phosphatase OS=Homo sapiens OX=9606 GN=ACP1 PE=1 SV=3	25	16	3	18							307505	273076	257721	242315	245801	257164	186873	179385	187950	1
High	Q16363	Laminin subunit alpha-4 OS=Homo sapiens OX=9606 GN=LAMA4 PE=1 SV=4	3	16	4	202.4				275983	284762	246168	63089.4	48015	72261.1	253164	172689	288568	83991.7	21040	11000.7	1
High	O60664	Perilipin-3 OS=Homo sapiens OX=9606 GN=PLIN3 PE=1 SV=3	20	23	4	47	169473	189822	273512	54122.9	35090.1	100411	3703.1	86510	87264.6	1.15818e+06	906382	1.14207e+06	37390.8	13511.9	20067.2	1
High	P07237	Protein disulfide-isomerase OS=Homo sapiens OX=9606 GN=P4HB PE=1 SV=3	18	38	6	57.1	43340.5	60151.6	29540.4	304013	306823	351678	172123	136615	152790	1.50694e+06	1.47994e+06	1.60983e+06	102537	52184.3	69338.2	1
High	P02730	Band 3 anion transport protein OS=Homo sapiens OX=9606 GN=SLC4A1 PE=1 SV=3	6	20	3	101.7	37618.7	31676.1	22472.3	111628	136495	131639	164729	149525	186755	178079	111784	290372	122045			1
High	P19652	Alpha-1-acid glycoprotein 2 OS=Homo sapiens OX=9606 GN=ORM2 PE=1 SV=2	18	59	2	23.6	534745	515987	599967	75612.6	45205.3		46451.9	38706.8	60760.2	1.2163e+06	1.01113e+06	1.98312e+06	32080.2		11369.4	1
High	P49773	Histidine triad nucleotide-binding protein 1 OS=Homo sapiens OX=9606 GN=HINT1 PE=1 SV=2	47	35	3	13.8	56940.3	36472.5	37543.5	68617.8	122747	54718.5	193219	102534	183623	1.54009e+06	1.55198e+06	1.22154e+06	239173	191228	128710	1
High	P62258	14-3-3 protein epsilon OS=Homo sapiens OX=9606 GN=YWHAE PE=1 SV=1	16	34	2	29.2					38696		97105.4	87761.4	105635	326481	347793	618684	133832	29050	23314.9	1
High	P24043	Laminin subunit alpha-2 OS=Homo sapiens OX=9606 GN=LAMA2 PE=1 SV=4	4	32	6	343.7	391095	774681	308772	60695	96349.2	65125.5	371455	402900	340854	137477	142355	68287.3	62122.2			1
High	P21333	Filamin-A OS=Homo sapiens OX=9606 GN=FLNA PE=1 SV=4	4	25	4	280.6	246171	261125	228861	945214	918831	683381	16470.5		8793.58	17547.4			46246.7		9579.92	1
High	P52907	F-actin-capping protein subunit alpha-1 OS=Homo sapiens OX=9606 GN=CAPZA1 PE=1 SV=3	23	71	2	32.9	127055	98499.7	122187	258005	170389	336148	302849	285736	301851	137276	111127	138313	326755	276555	242536	1
High	P35573	Glycogen debranching enzyme OS=Homo sapiens OX=9606 GN=AGL PE=1 SV=3	7	17	5	174.7	106104	63851.9	10957.5	12484.3	73178.2		246045	251365	235317			16750.9	122222	11830.5	29014.1	1
High	P48047	ATP synthase subunit O, mitochondrial OS=Homo sapiens OX=9606 GN=ATP5PO PE=1 SV=1	18	20	2	23.3				57542.2		28924.7	42166.9	52162.7	53027.1	460065	335494	632055	15596.1			1
High	O14958	Calsequestrin-2 OS=Homo sapiens OX=9606 GN=CASQ2 PE=1 SV=2	25	81	5	46.4	95784.2	83057.2					330754	335818	270900	1.81409e+06	1.71628e+06	3.70514e+06	328844	345529	247026	1
High	P01011	Alpha-1-antichymotrypsin OS=Homo sapiens OX=9606 GN=SERPINA3 PE=1 SV=2	13	54	4	47.6	1.54502e+06	1.20686e+06	1.23712e+06	723667	664912	558414	264860	246228	291511	1.92744e+06	2.0749e+06	2.16904e+06	238933		131895	1
High	P00505	Aspartate aminotransferase, mitochondrial OS=Homo sapiens OX=9606 GN=GOT2 PE=1 SV=3	13	16	4	47.5	127108		114207	153869	103222	168058	338121	310870	345319	1.31675e+06	1.30066e+06	1.12061e+06	99313.6	86167.9	39666.9	1
High	P09622	Dihydrolipoyl dehydrogenase, mitochondrial OS=Homo sapiens OX=9606 GN=DLD PE=1 SV=2	16	34	4	54.1	18898.3	490238	249958	113912	86426.4	91621.2	199851	204669	236932	495901	462405	643687	25559.4	24100.9	34709.8	1
High	P19338	Nucleolin OS=Homo sapiens OX=9606 GN=NCL PE=1 SV=3	8	24	3	76.6	19308.8	16294.5	30434.5	104417	64174.1	48898.2	39965	54782.5	60716.2	1.09112e+07	1.15167e+07	1.0642e+06	65103.4	20655.6	17809.4	1
High	A0A0C4DH25	Immunoglobulin kappa variable 3D-20 OS=Homo sapiens OX=9606 GN=IGKV3D-20 PE=3 SV=1	28	148	3	12.5	2.73154e+07	3.0444e+07	2.92359e+07	1.14221e+07	1.05876e+07	1.23687e+07	4.32604e+06	5.19074e+06	5.49159e+06	1.03974e+07	1.07892e+07	7.52875e+06	1.02711e+07	9.1325e+06	6.79775e+06	1
High	P35443	Thrombospondin-4 OS=Homo sapiens OX=9606 GN=THBS4 PE=1 SV=2	7	12	3	105.8	79526.9			40341.5		86784.1	36039.1	153298	166396	700420	620098	696114	260045	225807	218678	1
High	Q00688	Peptidyl-prolyl cis-trans isomerase FKBP3 OS=Homo sapiens OX=9606 GN=FKBP3 PE=1 SV=1	20	50	4	25.2	1.57333e+06	1.36639e+06	1.42076e+06	25978.8		31764.5	308747	261579	215798	1.43685e+06	1.14913e+06	998240	55358	72040.2	111918	1
High	P48735	Isocitrate dehydrogenase [NADP], mitochondrial OS=Homo sapiens OX=9606 GN=IDH2 PE=1 SV=2	15	34	4	50.9	6996.78	76016.4	8891.79	3760.88	5355.77	7105.63	384898	324519	418496	255257	403733	602359	138787	780973	775982	1
High	P49821	NADH dehydrogenase [ubiquinone] flavoprotein 1, mitochondrial OS=Homo sapiens OX=9606 GN=NDUFV1 PE=1 SV=4	19	48	4	50.8	29680.8	27188.7	34110.2		52516.7	71743.6	669269	625955	653154	81130.9	88481.3	109346	174492	43712.4	25058.7	1
High	P04083	Annexin A1 OS=Homo sapiens OX=9606 GN=ANXA1 PE=1 SV=2	20	10	4	38.7	660232	618548	729431	201971	220023	112311	11630.2	20127.8	18371.2	427252	526530	519266	55170.4	696855	507319	1
High	O95810	Caveolae-associated protein 2 OS=Homo sapiens OX=9606 GN=CAVIN2 PE=1 SV=3	11	24	3	47.1							89904.8	108685	61230.9	888053	846521	1.28056e+06	35144.9			1
High	P04080	Cystatin-B OS=Homo sapiens OX=9606 GN=CSTB PE=1 SV=2	46	48	3	11.1			129474	604073	613594	1.16327e+06	231492	207423	156247	2.73514e+06	2.4731e+06	2.69605e+06	201641	101504	176204	1
High	Q9NZU5	LIM and cysteine-rich domains protein 1 OS=Homo sapiens OX=9606 GN=LMCD1 PE=1 SV=1	20	18	5	40.8	62729	84368.8	73980.6	263887	145089	140209	348059	277207	302111	195350	94438.4	131139	208766	130895	145601	1
High	Q0ZGT2	Nexilin OS=Homo sapiens OX=9606 GN=NEXN PE=1 SV=1	10	41	4	80.6		34704.4					28420.7	27158.5	21819.8	750526	581700	671788	32052.7	29974.5	18983.2	1
High	P05387	60S acidic ribosomal protein P2 OS=Homo sapiens OX=9606 GN=RPLP2 PE=1 SV=1	59	55	3	11.7	19530.1	19529.3	15985.7	130774	88738.7		967717	950884	785350	2.09794e+06	2.80503e+06	2.49808e+06	673258	627710	517877	1
High	P31040	Succinate dehydrogenase [ubiquinone] flavoprotein subunit, mitochondrial OS=Homo sapiens OX=9606 GN=SDHA PE=1 SV=2	9	8	3	72.6					95254.5		167920	159634	102310	444510	282577	510446	42784.8	37399	34459.3	1
High	Q16775	Hydroxyacylglutathione hydrolase, mitochondrial OS=Homo sapiens OX=9606 GN=HAGH PE=1 SV=2	14	32	3	33.8				43084.1	37996.4	23385.2	72952.6	63452.6	84128.3	980670	893711	743830	120906	114223	152023	1
High	P01764	Immunoglobulin heavy variable 3-23 OS=Homo sapiens OX=9606 GN=IGHV3-23 PE=1 SV=2	28	118	2	12.6	5.15119e+06	5.29039e+06	5.88893e+06	2.01965e+06	2.10601e+06	1.70651e+06	333131	392923	524838	797493	989428	807609	1.39731e+06	1.62703e+06	1.22886e+06	1
High	P02765	Alpha-2-HS-glycoprotein OS=Homo sapiens OX=9606 GN=AHSG PE=1 SV=2	10	72	2	39.3	805376	901993	1.08139e+06	215253	206236	158835	186086	203979	200687	2.21708e+06	1.98753e+06	2.7801e+06	236729	224441	226867	1
High	P07196	Neurofilament light polypeptide OS=Homo sapiens OX=9606 GN=NEFL PE=1 SV=3	11	70	3	61.5	16751.6	10435.1	24715	778786	916589	906990	40650	21129.4	25707.5		45536	15746.6	23984.8			1
High	P00450	Ceruloplasmin OS=Homo sapiens OX=9606 GN=CP PE=1 SV=1	6	16	4	122.1	860859	842618	873303				16740	12397.4		11212.7	30105.9	26351.2	15977.4			1
High	P80748	Immunoglobulin lambda variable 3-21 OS=Homo sapiens OX=9606 GN=IGLV3-21 PE=1 SV=2	39	56	2	12.4	1.89185e+07	2.10338e+07	2.023e+07	2.31598e+06	2.38091e+06	2.42498e+06	167426	8998.27	80105.2	807422	690322	818476	2.02894e+06	1.73056e+06	2.12746e+06	1
High	Q8N3V7	Synaptopodin OS=Homo sapiens OX=9606 GN=SYNPO PE=1 SV=2	6	28	4	99.4	30259.4	42543.5	62889.9		55563.4	93658.5	314685	285006	303193	726880	612449	686351	162721	23483.8	66976.4	1
High	Q9Y5Z4	Heme-binding protein 2 OS=Homo sapiens OX=9606 GN=HEBP2 PE=1 SV=1	20	46	3	22.9					59644.4	43921.6	46310.2	17562.9	15808.9	2.26852e+06	1.79006e+06	2.04216e+06			29725.7	1
High	P00918	Carbonic anhydrase 2 OS=Homo sapiens OX=9606 GN=CA2 PE=1 SV=2	18	40	3	29.2				43949.9	139904	30647.6	417242	380443	389234	1.14581e+06	1.15465e+06	1.37548e+06	446426	298267	418063	1
High	P04114	Apolipoprotein B-100 OS=Homo sapiens OX=9606 GN=APOB PE=1 SV=2	1	20	3	515.3	438235	477970	538815	20141.9	22937.4	19115.7										1
High	P55084	Trifunctional enzyme subunit beta, mitochondrial OS=Homo sapiens OX=9606 GN=HADHB PE=1 SV=3	12	18	3	51.3				216031	197846	212080	263588	323942	282080	131854	73312.8	97383.3	148822	35783.9	9697.69	1
High	P10606	Cytochrome c oxidase subunit 5B, mitochondrial OS=Homo sapiens OX=9606 GN=COX5B PE=1 SV=2	40	96	4	13.7	16774		49104	170577	226853	289374	5.33785e+07	5.70353e+07	5.28808e+07	1.51339e+07	1.34361e+07	1.55203e+07	3.14133e+07	3.80598e+07	4.41972e+07	1
High	P22626	Heterogeneous nuclear ribonucleoproteins A2/B1 OS=Homo sapiens OX=9606 GN=HNRNPA2B1 PE=1 SV=2	12	42	3	37.4		143422			58543.1		92448.7	93890.3	113804	3.49902e+06	3.57397e+06	2.50619e+06	57309.7	48222.1	43282.7	1
High	O95817	BAG family molecular chaperone regulator 3 OS=Homo sapiens OX=9606 GN=BAG3 PE=1 SV=3	8	46	3	61.6	69023	66781.3	36222.2	51452.1	9463.33	106757	150134	156063	175524	485818	716583	368849	125598	67781.3	117515	1
High	P07737	Profilin-1 OS=Homo sapiens OX=9606 GN=PFN1 PE=1 SV=2	31	40	3	15	294866	148942	297916	143699	74459.4	89651.4	55352.8	55632	77326.1	2.4069e+06	2.06481e+06	2.3515e+06	146904	102242	89487.2	1
High	O43866	CD5 antigen-like OS=Homo sapiens OX=9606 GN=CD5L PE=1 SV=1	16	8	3	38.1	1.42686e+06	1.56493e+06	1.58506e+06		57952.7	134434		5282.55		110709	108989	108162		45620.8		1
High	P62942	Peptidyl-prolyl cis-trans isomerase FKBP1A OS=Homo sapiens OX=9606 GN=FKBP1A PE=1 SV=2	30	95	3	11.9		65748.8	56451	17758.7	149787		111679	104843	94171.5	552172	385021	182621	14207.7	39669.2	3926.56	1
High	O75380	NADH dehydrogenase [ubiquinone] iron-sulfur protein 6, mitochondrial OS=Homo sapiens OX=9606 GN=NDUFS6 PE=1 SV=1	29	18	3	13.7	242693		94806.1	159117	123655	98530.3	433139	439829	490853	519381	563647	521238	449402	186061	224037	1
High	Q71UI9	Histone H2A.V OS=Homo sapiens OX=9606 GN=H2AFV PE=1 SV=3	26	82	2	13.5			32157	1.34002e+06	1.09045e+06	1.03754e+06	333884	227591	204061	163167	114879	98274.3	301987	281293	205306	1
High	Q99798	Aconitate hydratase, mitochondrial OS=Homo sapiens OX=9606 GN=ACO2 PE=1 SV=2	5	14	2	85.4				6088.64			221987	194041	164954				39936.9		33833.7	1
High	P84243	Histone H3.3 OS=Homo sapiens OX=9606 GN=H3-3A PE=1 SV=2	32	19	2	15.3				2.34185e+06	2.74879e+06	1.50911e+06							121343	76195.2	109197	1
High	P04179	Superoxide dismutase [Mn], mitochondrial OS=Homo sapiens OX=9606 GN=SOD2 PE=1 SV=3	13	40	2	24.7	214799	128009	119640	144905		15374.9	126153	89684.2	76667.1	798367	579211	632774	48122.2	50843.3	66018.1	1
High	P12829	Myosin light chain 4 OS=Homo sapiens OX=9606 GN=MYL4 PE=1 SV=3	31	159	2	21.6	63933.3	38738.1	54210.9	135803	75912.3	79412.4	464738	304389	508288	102573	56403.6	208321	360230	429387	398228	1
High	P24534	Elongation factor 1-beta OS=Homo sapiens OX=9606 GN=EEF1B2 PE=1 SV=3	29	51	3	24.7	102220		84451.4	194006		49986.2	229825	253080	251609	2.59913e+06	2.32959e+06	2.10797e+06	75807.1	18074.6	24601.8	1
High	Q5VTT5	Myomesin-3 OS=Homo sapiens OX=9606 GN=MYOM3 PE=1 SV=1	5	19	3	162.1					144688	165020	178280	219481	220235	26546.1		38426	19055.7	8915.2	18707.3	1
High	P01593	Immunoglobulin kappa variable 1D-33 OS=Homo sapiens OX=9606 GN=IGKV1D-33 PE=1 SV=2	34	46	2	12.8	3.83314e+06	4.4907e+06	4.05131e+06	956598	993133	1.11635e+06	743704	715961	930176	1.90192e+06	1.87215e+06	1.67491e+06	1.12588e+06	876080	925295	1
High	P01780	Immunoglobulin heavy variable 3-7 OS=Homo sapiens OX=9606 GN=IGHV3-7 PE=1 SV=2	26	134	3	12.9	7.81625e+06	8.85357e+06	8.29461e+06	2.34279e+06	2.07767e+06	2.46344e+06	627081	490886	536473	787609	690032	515752	1.84636e+06	1.61439e+06	1.37861e+06	1
High	P16989	Y-box-binding protein 3 OS=Homo sapiens OX=9606 GN=YBX3 PE=1 SV=4	10	32	2	40.1			21749.3				166374	145055	178225	1.02133e+06	941452	718046	95532.5	43042.2	37332.9	1
High	Q05707	Collagen alpha-1(XIV) chain OS=Homo sapiens OX=9606 GN=COL14A1 PE=1 SV=3	3	14	3	193.4	655840	658365	701207	248131	176118	179514			6837.31	16785.6						1
High	Q01469	Fatty acid-binding protein 5 OS=Homo sapiens OX=9606 GN=FABP5 PE=1 SV=3	33	22	3	15.2	67627.4	62039.6		217246	183272	205842	54173.8	13429.4	21670.9	749525	984012	691227	20597.5	50747.4	25224.4	1
High	P23946	Chymase OS=Homo sapiens OX=9606 GN=CMA1 PE=1 SV=1	21	35	3	27.3	66231.6		30361.3	2.17468e+06	1.72602e+06	1.81668e+06	328290	263417	349666	79991.6	46424	40044.7	219090	254090	208938	1
High	P40925	Malate dehydrogenase, cytoplasmic OS=Homo sapiens OX=9606 GN=MDH1 PE=1 SV=4	12	42	3	36.4				59951.3	52678.6		588375	495100	516477	1.28723e+06	1.08927e+06	1.24728e+06	206202	114099	133621	1
High	P30740	Leukocyte elastase inhibitor OS=Homo sapiens OX=9606 GN=SERPINB1 PE=1 SV=1	22	16	4	42.7	351239	220573	432422	60519.9		65645.1	297495	262614	213810	20120.8	26503.2	19123.4	223864	167712	199599	1
High	P12235	ADP/ATP translocase 1 OS=Homo sapiens OX=9606 GN=SLC25A4 PE=1 SV=4	11	54	3	33	459256	451581	457288	57352.9	134085	134803	460286	455437	469933	2.41022e+06	2.01131e+06	1.9073e+06	514235	297969	362860	1
High	P29692	Elongation factor 1-delta OS=Homo sapiens OX=9606 GN=EEF1D PE=1 SV=5	25	25	4	31.1	25817.4	28003.9	41853.6	4.43737e+07	4.39153e+07	4.81684e+07	142580	109242	222982	7.33482e+06	5.17896e+06	3.01939e+06	1.63238e+06	1.46127e+06	1.99102e+06	1
High	P31948	Stress-induced-phosphoprotein 1 OS=Homo sapiens OX=9606 GN=STIP1 PE=1 SV=1	8	13	3	62.6	33605.2	23526.5	52234.7	72022.7	46898.2	39752.2	34435.9	62630.2	53017	508566	629863	574332	49861.1		3387.2	1
High	P20674	Cytochrome c oxidase subunit 5A, mitochondrial OS=Homo sapiens OX=9606 GN=COX5A PE=1 SV=2	40	20	3	16.8			32812.9				95809.8	95705.6	95744.6	1.16104e+06	1.056e+06	1.04366e+06				1
High	P23327	Sarcoplasmic reticulum histidine-rich calcium-binding protein OS=Homo sapiens OX=9606 GN=HRC PE=1 SV=1	7	10	3	80.2	69202.3	28743.5	27895	39017.9	66452.9	46801.1	178010	136087	150614	392329	393835	444078	403196	97247.1	89687.1	1
High	Q13813	Spectrin alpha chain, non-erythrocytic 1 OS=Homo sapiens OX=9606 GN=SPTAN1 PE=1 SV=3	3	17	3	284.4	20624.4	21894		143560	149865	293866	196394	208873	217984	92810.7	69932.1	139377	139462	82739.2	117572	1
High	P08574	Cytochrome c1, heme protein, mitochondrial OS=Homo sapiens OX=9606 GN=CYC1 PE=1 SV=3	12	22	2	35.4	10928.6					136965	222529	192436	194591	217154	319083	228843	41697.4	48358.4	27482.3	1
High	P17174	Aspartate aminotransferase, cytoplasmic OS=Homo sapiens OX=9606 GN=GOT1 PE=1 SV=3	13	13	3	46.2	33747.4	20552.2	30427	92800.9	113429		135610	119295	142193	754350	811123	1.12738e+06	18135			1
High	P22061	Protein-L-isoaspartate(D-aspartate) O-methyltransferase OS=Homo sapiens OX=9606 GN=PCMT1 PE=1 SV=4	30	26	3	24.6	9660.12	24819	32477.7				84660	90902.5	87325.3	669897	626984	729846	57382.9			1
High	P04196	Histidine-rich glycoprotein OS=Homo sapiens OX=9606 GN=HRG PE=1 SV=1	7	22	3	59.5	210636	184306	186532	32084.7		94779.2	88006.7	89416	69083.4	430064	495168	348342	58253.1	9209.67		1
High	P19237	Troponin I, slow skeletal muscle OS=Homo sapiens OX=9606 GN=TNNI1 PE=1 SV=3	14	140	2	21.7		158639		179341	38866.3	111864	8.39047e+06	6.56192e+06	6.51612e+06	4.05117e+06	3.51469e+06	3.86585e+06	2.83076e+06	3.01646e+06	3.24611e+06	1
High	P02461	Collagen alpha-1(III) chain OS=Homo sapiens OX=9606 GN=COL3A1 PE=1 SV=4	4	10	3	138.5	107000	72612.9	123083	1.18398e+06	1.13624e+06	1.34838e+06	6646.24	551.429	409.809	49270.6	60846.6	70155.1				1
High	Q5VWP3	Muscular LMNA-interacting protein OS=Homo sapiens OX=9606 GN=MLIP PE=1 SV=3	15	18	4	50.4							384087	322828	360389	506332	463055	614341	152081	241593	117875	1
High	Q06033	Inter-alpha-trypsin inhibitor heavy chain H3 OS=Homo sapiens OX=9606 GN=ITIH3 PE=1 SV=2	6	24	3	99.8	315404	374032	390756	47480.9		51812.1	9519.12	7811.67			32507.7		28708.5	13245.2		1
High	P51991	Heterogeneous nuclear ribonucleoprotein A3 OS=Homo sapiens OX=9606 GN=HNRNPA3 PE=1 SV=2	8	14	2	39.6						42505.9	27654.6	22449.2	29909.5	581526	423000	536658	13093.6		39580.8	1
High	P01008	Antithrombin-III OS=Homo sapiens OX=9606 GN=SERPINC1 PE=1 SV=1	13	12	4	52.6	562217	525526	711138		54231.6	31261.6	208962	199601	107075	28912.7	26413.4	29798.7	18703.4		23106.4	1
High	P24752	Acetyl-CoA acetyltransferase, mitochondrial OS=Homo sapiens OX=9606 GN=ACAT1 PE=1 SV=1	7	28	2	45.2							321673	269197	337435	412847	349121	537729	85840.9	56220	38491.8	1
High	P22695	Cytochrome b-c1 complex subunit 2, mitochondrial OS=Homo sapiens OX=9606 GN=UQCRC2 PE=1 SV=3	11	7	3	48.4	89139.2	33338.1	50810.9			302000	319211	277032	315248	289800	301201	271901	188206	131951	128122	1
High	P02749	Beta-2-glycoprotein 1 OS=Homo sapiens OX=9606 GN=APOH PE=1 SV=3	11	14	2	38.3	742022	918668	806838	75649.7	318487		44205.7	42523.8	47172.4	495559	505070	376119			26595.9	1
High	O00757	Fructose-1,6-bisphosphatase isozyme 2 OS=Homo sapiens OX=9606 GN=FBP2 PE=1 SV=2	17	19	2	36.7		115676		14240		13710.7	92675.7	118377	103167	139263	111047	199375	114717			1
High	P25189	Myelin protein P0 OS=Homo sapiens OX=9606 GN=MPZ PE=1 SV=1	13	29	3	27.5	5.51211e+06	5.59777e+06	5.15374e+06	2.99877e+06	2.63342e+06	2.88755e+06	46967.5	32779.1	41309.7	767162	894947	1.53892e+06	415398	475404	779163	1
High	A0A087WW87	Immunoglobulin kappa variable 2-40 OS=Homo sapiens OX=9606 GN=IGKV2-40 PE=3 SV=2	17	77	2	13.3	3.54913e+07	3.20975e+07	3.75385e+07	8.12696e+06	6.71769e+06	6.70115e+06	847575	781770	708595	551264	579651	845981	4.14413e+06	4.22117e+06	3.99917e+06	1
High	P14854	Cytochrome c oxidase subunit 6B1 OS=Homo sapiens OX=9606 GN=COX6B1 PE=1 SV=2	35	30	2	10.2				118860	77314.6		310452	278479	289633	1.47871e+06	1.42482e+06	994944	57509.4		26555.6	1
High	P54727	UV excision repair protein RAD23 homolog B OS=Homo sapiens OX=9606 GN=RAD23B PE=1 SV=1	11	25	2	43.1					56752.4					248660	217209	281859		7468.33		1
High	P19404	NADH dehydrogenase [ubiquinone] flavoprotein 2, mitochondrial OS=Homo sapiens OX=9606 GN=NDUFV2 PE=1 SV=2	17	72	3	27.4				191645	26808	149962	1.13901e+06	1.04955e+06	1.20619e+06	1.01455e+06	1.397e+06	892945	820047	967422	725339	1
High	P09936	Ubiquitin carboxyl-terminal hydrolase isozyme L1 OS=Homo sapiens OX=9606 GN=UCHL1 PE=1 SV=2	30	19	4	24.8	268633	272204	276724	323100	328937	238077				2.09944e+06	1.00112e+06	1.01529e+06	452037	309992	347056	1
High	P08133	Annexin A6 OS=Homo sapiens OX=9606 GN=ANXA6 PE=1 SV=3	6	4	2	75.8	16689.7	15596.6	56585.4		64907.6	45264.3	115041	96529.9	97858.2	63365.4	25510.6	64427.4	77828.8	64453.8	33746.8	1
High	P01703	Immunoglobulin lambda variable 1-40 OS=Homo sapiens OX=9606 GN=IGLV1-40 PE=1 SV=2	39	55	2	12.3	2.25208e+06	2.30013e+06	2.04605e+06	475754	459500	438128	344533	241132	290380	485105	386416	160085	414120	361288	414056	1
High	Q13361	Microfibrillar-associated protein 5 OS=Homo sapiens OX=9606 GN=MFAP5 PE=1 SV=1	16	20	2	19.6		36458.8	36520.1	783767	953921	910754	47184.1	22020.8	14917.8	6455.87	193949	29948.5	140842	134686	129884	1
High	P10599	Thioredoxin OS=Homo sapiens OX=9606 GN=TXN PE=1 SV=3	23	44	3	11.7	373955	385232	336675	1.09383e+06	1.02859e+06	1.23506e+06	211127	221700	57795.3	2.92696e+06	2.65223e+06	2.82789e+06	243983	104873	122195	1
High	P02763	Alpha-1-acid glycoprotein 1 OS=Homo sapiens OX=9606 GN=ORM1 PE=1 SV=1	19	36	2	23.5	948617	896731	1.05024e+06	260338	224393	184845	42400.8	61057.2	51284.3	2.11468e+06	2.06768e+06	2.52638e+06	62151.5		30566.2	1
High	P21695	Glycerol-3-phosphate dehydrogenase [NAD(+)], cytoplasmic OS=Homo sapiens OX=9606 GN=GPD1 PE=1 SV=4	8	10	2	37.5							95841.3	97974.1	144630	289896	328589	238835	139281	103269	130785	1
High	Q6ZMU5	Tripartite motif-containing protein 72 OS=Homo sapiens OX=9606 GN=TRIM72 PE=1 SV=2	5	4	2	52.7							104281	108275	97757.4				75948.4	27387.6	40623.8	1
High	P62987	Ubiquitin-60S ribosomal protein L40 OS=Homo sapiens OX=9606 GN=UBA52 PE=1 SV=2	20	76	2	14.7		54535.8		3.22308e+06	3.30233e+06	3.3876e+06	1.93677e+06	1.52414e+06	1.66997e+06	3.56866e+06	2.6541e+06	2.579e+06	2.01707e+06	1.98077e+06	2.16945e+06	1
High	Q32P51	Heterogeneous nuclear ribonucleoprotein A1-like 2 OS=Homo sapiens OX=9606 GN=HNRNPA1L2 PE=2 SV=2	10	16	2	34.2	74020.7		77970.1			79921.6	52539.2	23523.1	23325.8	673540	531819	471372	107394		15686.1	1
High	P20160	Azurocidin OS=Homo sapiens OX=9606 GN=AZU1 PE=1 SV=3	17	14	2	26.9	461184	472134	517429		71635.9				27334.2							1
High	P39060	Collagen alpha-1(XVIII) chain OS=Homo sapiens OX=9606 GN=COL18A1 PE=1 SV=5	4	12	3	178.1	28638.1	20970	38849.3	220181	251178	144318	187676	177561	149993	150582	157280	172787	49054.2	54220	37366.3	1
High	O75368	SH3 domain-binding glutamic acid-rich-like protein OS=Homo sapiens OX=9606 GN=SH3BGRL PE=1 SV=1	39	4	2	12.8	175814	212645	236079	47968.9	95652.6		138216	151599	179503	238326	227362	188672	18493.3		37689.9	1
High	Q14103	Heterogeneous nuclear ribonucleoprotein D0 OS=Homo sapiens OX=9606 GN=HNRNPD PE=1 SV=1	8	6	2	38.4							12698.8	12293.4	19419.2	421424	309312	342210	17301	17702.9	21654.1	1
High	A0A075B6S5	Immunoglobulin kappa variable 1-27 OS=Homo sapiens OX=9606 GN=IGKV1-27 PE=3 SV=1	38	72	2	12.7	2.46681e+06	2.99998e+06	2.58785e+06	683500	711049	918603	317546	292783	350870	745650	835361	477471	599489	641487	604120	1
High	P04433	Immunoglobulin kappa variable 3-11 OS=Homo sapiens OX=9606 GN=IGKV3-11 PE=1 SV=1	34	82	2	12.6	4.03436e+06	4.16532e+06	6.31304e+06	306795	437937	397821	339193	376474	340829	1.15802e+06	1.15386e+06	1.69849e+06	597440	460190		1
High	P07942	Laminin subunit beta-1 OS=Homo sapiens OX=9606 GN=LAMB1 PE=1 SV=2	2	8	2	197.9				327987	236911	219451	112142	125529	119031	35243.8	93077.9	35770.2	30585.9		28403.9	1
High	P01591	Immunoglobulin J chain OS=Homo sapiens OX=9606 GN=JCHAIN PE=1 SV=4	29	10	2	18.1	1.04527e+06	1.2693e+06	1.28243e+06	176035			73721.1	147291	205465	182969		103604	78155.3		93533.5	1
High	P56385	ATP synthase subunit e, mitochondrial OS=Homo sapiens OX=9606 GN=ATP5ME PE=1 SV=2	36	11	2	7.9				55909.2			133006	150827	140519	870161	1.00329e+06	898230	67921.3			1
High	Q9NQC3	Reticulon-4 OS=Homo sapiens OX=9606 GN=RTN4 PE=1 SV=2	4	4	2	129.9	672382	103382					58421	55711.1	32018.6	144648	123417	53820.1		1.37705e+07	1.22588e+07	1
High	P51970	NADH dehydrogenase [ubiquinone] 1 alpha subcomplex subunit 8 OS=Homo sapiens OX=9606 GN=NDUFA8 PE=1 SV=3	18	12	2	20.1							295201	240976	281505	681669	592090	475439	136440	91861.4	116438	1
High	Q9NR12	PDZ and LIM domain protein 7 OS=Homo sapiens OX=9606 GN=PDLIM7 PE=1 SV=1	14	14	3	49.8	104373	41087.7	96185.8			75586.5	672371	498365	695917	1.02982e+06	852646	970780	142777	113973	95749.5	1
High	P15088	Mast cell carboxypeptidase A OS=Homo sapiens OX=9606 GN=CPA3 PE=1 SV=2	6	10	2	48.6		30989.4	32645.4	378125	368542	360721	316487	282515	350078	86051.3		71010.7	344595	108046	95346.8	1
High	Q9NWV4	CXXC motif containing zinc binding protein OS=Homo sapiens OX=9606 GN=CZIB PE=1 SV=1	41	14	3	18	220815	193618		71835.4	52475.2		21724.3	32143.2	20853.2	970752	727666	623601	30668.4		16057.6	1
High	P04432	Immunoglobulin kappa variable 1D-39 OS=Homo sapiens OX=9606 GN=IGKV1D-39 PE=3 SV=2	29	84	2	12.7	2.39109e+06	3.0843e+06	2.4889e+06	1.64162e+06	1.53303e+06	1.64738e+06	730329	752481	533171	1.05068e+06	1.07218e+06	738109	836671	670230	693788	1
High	P61978	Heterogeneous nuclear ribonucleoprotein K OS=Homo sapiens OX=9606 GN=HNRNPK PE=1 SV=1	13	10	2	50.9	28888.9		62897.2	262230	366769	228721	16348.9	21494.1	40517.6	315314	313072	566839	19658.8	30305.5	12607.7	1
High	P99999	Cytochrome c OS=Homo sapiens OX=9606 GN=CYCS PE=1 SV=2	35	39	3	11.7							369356	410574	367824	791215	729339	787622	65163.6	31783.9	49427	1
High	P06312	Immunoglobulin kappa variable 4-1 OS=Homo sapiens OX=9606 GN=IGKV4-1 PE=1 SV=1	20	74	2	13.4	4.66913e+06	4.76849e+06	5.36863e+06	3.29322e+06	4.29022e+06	3.45613e+06	281620	256605	217370	667938	728801	408963	507855	246153	275499	1
High	P02760	Protein AMBP OS=Homo sapiens OX=9606 GN=AMBP PE=1 SV=1	10	14	2	39	72549.8	151754	70822.7	389052	408789	326237	79499.8	21771.5	86452.7	762399	612844	536047	49084.5			1
High	P14927	Cytochrome b-c1 complex subunit 7 OS=Homo sapiens OX=9606 GN=UQCRB PE=1 SV=2	25	26	2	13.5		56923.7		115375	60192.3	62045.3	300325	292313	288596	1.5574e+06	1.68749e+06	1.31623e+06	63136.1	70365.6	52351.6	1
High	Q15185	Prostaglandin E synthase 3 OS=Homo sapiens OX=9606 GN=PTGES3 PE=1 SV=1	19	8	2	18.7	53666.2	63583			63247.7	80879.3	151370	133652	167459	511004	588935	440226	36841.5	19100.6		1
High	P25398	40S ribosomal protein S12 OS=Homo sapiens OX=9606 GN=RPS12 PE=1 SV=3	25	20	2	14.5	22404.8				124896	69313.1	309299	278129	270632	291076	384619	282152	122579	29892.5	79670.7	1
High	P19823	Inter-alpha-trypsin inhibitor heavy chain H2 OS=Homo sapiens OX=9606 GN=ITIH2 PE=1 SV=2	4	7	2	106.4	280215	341183	395300	33241.8	18001.4	14818.1	6193.49	3913.55	6288.02	33542.7	9297.72			23975.3		1
High	P05109	Protein S100-A8 OS=Homo sapiens OX=9606 GN=S100A8 PE=1 SV=1	24	12	2	10.8	1.5441e+06	1.95334e+06	2.13149e+06									127406				1
High	Q14118	Dystroglycan OS=Homo sapiens OX=9606 GN=DAG1 PE=1 SV=2	4	11	2	97.4		56554.9	56377.6	55147.6	151065	36355.6	224549	177270	129356	172904	160894	173331	105310	27127.1	150534	1
High	P14621	Acylphosphatase-2 OS=Homo sapiens OX=9606 GN=ACYP2 PE=1 SV=2	35	26	3	11.1	6462.37	9275.39		6784.19			80145	71469.6	72622.4	1.18621e+06	1.39616e+06	1.16546e+06	238468	196479	169014	1
High	P07195	L-lactate dehydrogenase B chain OS=Homo sapiens OX=9606 GN=LDHB PE=1 SV=2	9	14	2	36.6	98350.2			58041.2	124709	43240.9	48346.8	59168	48873.2	399344	448712	634653	76754	43251.8	57492.7	1
High	P47985	Cytochrome b-c1 complex subunit Rieske, mitochondrial OS=Homo sapiens OX=9606 GN=UQCRFS1 PE=1 SV=2	16	5	2	29.6	262688	345990	364646	12345.4		15088.8	126802	148827	140274	67520.4	138510	181264	75235.5	59131.4	84032.4	1
High	P54725	UV excision repair protein RAD23 homolog A OS=Homo sapiens OX=9606 GN=RAD23A PE=1 SV=1	12	10	2	39.6	11484.3	26286.3				45166.4	8687.94	7994.64		229879	218422	321876	16913.1			1
High	P06702	Protein S100-A9 OS=Homo sapiens OX=9606 GN=S100A9 PE=1 SV=1	18	28	2	13.2	1.51349e+06	1.8228e+06	1.90261e+06	103035	107531	106010	8348.9			64299.6	47175.6	35089.4	24507.2	17697.7		1
High	P02788	Lactotransferrin OS=Homo sapiens OX=9606 GN=LTF PE=1 SV=6	8	15	3	78.1	276488	275260	277603	78613.1	57808	51064.4										1
High	P81605	Dermcidin OS=Homo sapiens OX=9606 GN=DCD PE=1 SV=2	25	8	2	11.3	686681	1.16438e+06	980265			59888.5	3729.54				13490.3	14623.9			15595	1
High	P02776	Platelet factor 4 OS=Homo sapiens OX=9606 GN=PF4 PE=1 SV=2	26	12	2	10.8	45382.3	54824.2	54148	188026	254561	268129	522996	482364	370298	47518.7	43465.2	39103.5	198251	245368	227297	1
High	P02743	Serum amyloid P-component OS=Homo sapiens OX=9606 GN=APCS PE=1 SV=2	12	14	2	25.4				1.6255e+06	1.97693e+06	1.76594e+06	83846.2	67210.1	67536.9	165086	177338	165280	65982.9	59391.4	68520.7	1
High	P46976	Glycogenin-1 OS=Homo sapiens OX=9606 GN=GYG1 PE=1 SV=4	7	8	2	39.4					35619.9		43643.8	22377.2	32481.5	204206	256060	198819	54284.9	26994.5	67941.5	1
High	O60240	Perilipin-1 OS=Homo sapiens OX=9606 GN=PLIN1 PE=1 SV=2	6	8	2	56										203980	172661	227773		7640.9		1
High	Q9H987	Synaptopodin 2-like protein OS=Homo sapiens OX=9606 GN=SYNPO2L PE=2 SV=3	6	13	2	102.4	41793.3						35832.1	26022	29917.3	352527	401165	513535	15997.8	12013.5		1
High	Q02413	Desmoglein-1 OS=Homo sapiens OX=9606 GN=DSG1 PE=1 SV=2	4	12	2	113.7	413532	427455	344645					5346.44				16202.4				1
High	P06748	Nucleophosmin OS=Homo sapiens OX=9606 GN=NPM1 PE=1 SV=2	14	7	2	32.6	37064.3		49693.1				52008.9	38732.9	47885.3	169616	141991	235582	42678.7			1
High	P60903	Protein S100-A10 OS=Homo sapiens OX=9606 GN=S100A10 PE=1 SV=2	35	23	2	11.2				286355	282430	270679	54297.8	63214.1	64068.3	3.0802e+06	3.23447e+06	2.22656e+06	20489.3		94739	1
High	Q04760	Lactoylglutathione lyase OS=Homo sapiens OX=9606 GN=GLO1 PE=1 SV=4	15	4	2	20.8				182932	227025	178541	36110.5	47493.4	54915	512792	358174	297716		20869.8		1
High	Q9Y6C2	EMILIN-1 OS=Homo sapiens OX=9606 GN=EMILIN1 PE=1 SV=3	4	12	2	106.6				270356	467504	368898	172760	126692	105716	152597	117269	101418	103844	35249.9	149853	1
High	P01701	Immunoglobulin lambda variable 1-51 OS=Homo sapiens OX=9606 GN=IGLV1-51 PE=1 SV=2	38	8	2	12.2	807472	738097	875228	286639	302459	354159	429837	260700	199332	168829	23397	20312.2	191151	2.61871e+06	3.55619e+06	1
High	P02549	Spectrin alpha chain, erythrocytic 1 OS=Homo sapiens OX=9606 GN=SPTA1 PE=1 SV=5	1	8	2	279.8							134849	81127.1	105138	48795.8	46868.6	84153.6	14679.2			1
High	P42765	3-ketoacyl-CoA thiolase, mitochondrial OS=Homo sapiens OX=9606 GN=ACAA2 PE=1 SV=2	8	5	2	41.9	26655.4		27393.5				72066.2	45978.3	45495.5	72040.8	66800.4	74120.6	46918.4	27880.9	29957.6	1
High	P27816	Microtubule-associated protein 4 OS=Homo sapiens OX=9606 GN=MAP4 PE=1 SV=3	4	4	2	120.9							52876.7	37962.2	48232.7	79586.2	75813	46261.1	38468.9		39487.8	1
High	O95816	BAG family molecular chaperone regulator 2 OS=Homo sapiens OX=9606 GN=BAG2 PE=1 SV=1	18	6	2	23.8							101427	102931	81861.7	84948.4	100153	111079	59418.6	30579.1	78847.7	1
High	P04217	Alpha-1B-glycoprotein OS=Homo sapiens OX=9606 GN=A1BG PE=1 SV=4	8	7	2	54.2	345760	287709	370221	19920.1		26029.1	4965.36			11987.9	9498.14					1
